# Supplementary material for: Hereditary variants of unknown significance in African American women with breast cancer
Source: PLoS One. 2022 Oct 31;17(10):e0273835. doi: 10.1371/journal.pone.0273835 (PMC9621418; doi:10.1371/journal.pone.0273835)
Supplement: S1 Table — VUSs (N = 170) from the targeted regions of 85 genes with a tallied consensus score for 9 in silico prediction algorithms. The review status definition was provided by ClinVar as follows: (3) reviewed by expert panel, (2) two or more submitters with assertion criteria and evidence provided the same interpretation, or (1) multiple submitters provided assertion criteria and evidence but there are conflicting interpretations. (XLSX) [file pone.0273835.s001.xlsx]

## Sheet: ConsensusScores
S1 Table. Variants with an unknown significance or conflicting interpretation of clinical significance. VUSs (N=170) from the targeted regions of 85 genes with a tallied consensus score for 9 in silico prediction algorithms. The review status definition was provided by ClinVar as follows: (3) reviewed by expert panel, (2) two or more submitters with assertion criteria and evidence provided the sa…
#	GENEINFO	RSID	CLNSIG	CLINVAR Review Status	Conensus Score	TYPE	REF	ALT	HGVSp
1	CHEK2	rs587782300	Uncertain significance	2	8	SNP	T	C	p.H143R
2	CDKN1B	rs375297371	Uncertain significance	2	7	SNP	C	T	p.P35L
3	TSC2	rs373365980	Conflicting interpretations of pathogenicity	1	7	SNP	G	A	p.R1751H
4	TSC2	rs1287273870	Uncertain significance	1	7	SNP	G	T	p.D907Y
5	ATM	rs876658559	Uncertain significance	2	6	SNP	T	A	p.L2750I
6	HOXB13	rs529100627	Uncertain significance	1	6	SNP	G	C	p.R229G
7	KIT	rs1226259110	Uncertain significance	1	6	SNP	G	A	p.G528D
8	PDGFRA	rs1553904439	Uncertain significance	1	6	SNP	A	T	p.E556D
9	RET	rs149891333	Uncertain significance	2	6	SNP	C	T	p.P841L
10	SDHA	rs878854625	Uncertain significance	2	6	SNP	C	A	p.P399Q
11	NBN	rs34767364	Conflicting interpretations of pathogenicity	1	6	SNP	G	A	p.R215W
12	MSH2	rs587779962	Uncertain significance	2	5	SNP	A	C	p.Q413P
13	TSC1	rs749979841	Conflicting interpretations of pathogenicity	1	5	SNP	C	T	p.R160H
14	ALK	rs148001139	Uncertain significance	2	5	SNP	C	T	p.G875R
15	ATM	rs11212587	Conflicting interpretations of pathogenicity	1	5	SNP	G	A	p.G2023R
16	GALNT12	rs371949942	Uncertain significance	2	5	SNP	G	T	p.V290F
17	GPC3	rs141100113	Conflicting interpretations of pathogenicity	1	5	SNP	C	T	p.G276S
18	HOXB13	rs138213197	Conflicting interpretations of pathogenicity	1	5	SNP	C	T	p.G84E
19	POLE	rs1060500835	Uncertain significance	1	5	SNP	C	T	p.R231H
20	BMPR1A	rs576247658	Conflicting interpretations of pathogenicity	1	5	SNP	T	C	p.V412A
21	WRN	rs11574250	Uncertain significance	2	5	SNP	C	G	p.S612C
22	BRCA1	rs55808233	Conflicting interpretations of pathogenicity	1	5	SNP	A	G	p.M1783T
23	SDHD	rs11214077	Conflicting interpretations of pathogenicity	1	5	SNP	A	G	p.H50R
24	EGFR	rs376822837	Uncertain significance	1	4	SNP	G	A	p.D916N
25	POLE	rs113998091	Conflicting interpretations of pathogenicity	1	4	SNP	C	T	p.A512T
26	ALK	rs61754865	Conflicting interpretations of pathogenicity	1	4	SNP	C	G	p.E859D
27	APC	rs147863331	Conflicting interpretations of pathogenicity	1	4	SNP	G	A	p.V609I
28	APC	rs564314108	Uncertain significance	2	4	SNP	G	A	p.D1003N
29	CHEK2	rs876658150	Uncertain significance	2	4	SNP	C	T	p.C284Y
30	FANCC	rs1800361	Conflicting interpretations of pathogenicity	1	4	SNP	G	A	p.S26F
31	FLCN	rs760079073	Uncertain significance	2	4	SNP	A	G	p.V400A
32	RET	rs142338976	Conflicting interpretations of pathogenicity	1	4	SNP	T	A	p.L375Q
33	CDKN2A	rs6413463	Conflicting interpretations of pathogenicity	1	4	SNP	A	T	p.H123Q
34	PALB2	rs138789658	Conflicting interpretations of pathogenicity	1	4	SNP	T	C	p.K18R
35	SDHB	rs33927012	Conflicting interpretations of pathogenicity	1	4	SNP	A	G	p.S163P
36	APC	rs372917037	Uncertain significance	2	3	SNP	T	A	p.H806Q
37	ATM	rs150143957	Uncertain significance	2	3	SNP	A	G	p.D44G
38	BARD1	rs76744638	Conflicting interpretations of pathogenicity	1	3	SNP	G	C	p.R731G
39	DICER1	rs1555369577	Uncertain significance	1	3	SNP	T	C	p.N1176S
40	PMS2	rs750354871	Uncertain significance	2	3	SNP	C	T	p.S158N
41	POLD1	rs780749621	Uncertain significance	2	3	SNP	C	T	p.R1050C
42	POLE	rs138789360	Uncertain significance	2	3	SNP	C	T	p.V2152M
43	RET	rs17158558	Conflicting interpretations of pathogenicity	1	3	SNP	C	T	p.R982C
44	BARD1	rs3738888	Conflicting interpretations of pathogenicity	1	3	SNP	G	A	p.R658C
45	PTCH1	rs774156512	Uncertain significance	2	3	SNP	T	C	p.Y49C
46	BRCA2	rs1280487930	Uncertain significance	1	3	SNP	T	C	p.S2806P
47	PHOX2B	rs138545772	Conflicting interpretations of pathogenicity	1	3	SNP	C	T	p.G278S
48	CHEK2	rs730881694	Uncertain significance	2	3	SNP	G	C	p.S49C
49	BARD1	rs752114855	Uncertain significance	2	3	SNP	A	T	p.I702N
50	TSC2	rs1441136255	Conflicting interpretations of pathogenicity	1	3	SNP	G	A	p.E1435K
51	MLH1	rs147939838	Conflicting interpretations of pathogenicity	1	2	SNP	C	G	p.R474G
52	ATM	rs1800058	Conflicting interpretations of pathogenicity	1	2	SNP	C	T	p.L1420F
53	MET	rs45607832	Uncertain significance	2	2	SNP	G	A	p.R970H
54	PALB2	rs150390726	Conflicting interpretations of pathogenicity	1	2	SNP	G	A	p.P8L
55	POLE	rs5744933	Conflicting interpretations of pathogenicity	1	2	SNP	T	C	p.Y1395C
56	RB1	rs17071686	Conflicting interpretations of pathogenicity	1	2	SNP	C	A	- - -
57	SUFU	rs137880855	Uncertain significance	2	2	SNP	C	T	p.T353M
58	APC	rs111866410	Conflicting interpretations of pathogenicity	1	2	SNP	A	G	p.K1454E
59	APC	rs754536901	Uncertain significance	2	2	SNP	A	G	p.S2174G
60	BLM	rs142551229	Conflicting interpretations of pathogenicity	1	2	SNP	A	G	p.K755E
61	MSH6	rs376799914	Conflicting interpretations of pathogenicity	1	2	SNP	G	A	p.V1160I
62	POLE	rs201744227	Uncertain significance	2	2	SNP	C	T	p.R1082H
63	BRCA1	rs55975699	Conflicting interpretations of pathogenicity	1	2	SNP	C	T	p.D232N
64	MAX	rs140490467	Conflicting interpretations of pathogenicity	1	2	SNP	C	T	p.G136R
65	DIS3L2	rs774490217	Uncertain significance	1	2	SNP	A	G	p.S854G
66	MEN1	rs607969	Conflicting interpretations of pathogenicity	1	2	SNP	C	T	p.R171Q
67	PDGFRA	rs368210930	Uncertain significance	2	2	SNP	C	T	- - -
68	VHL	rs372757722	Uncertain significance	2	2	SNP	G	C	p.D143H
69	RECQL4	rs747815189	Uncertain significance	2	2	SNP	C	T	p.R1162H
70	RECQL4	rs536096413	Uncertain significance	2	2	SNP	C	T	p.R784Q
71	SMAD4	rs534355764	Uncertain significance	1	2	SNP	A	T	p.M156L
72	APC	rs1801166	Conflicting interpretations of pathogenicity	1	2	SNP	G	C	p.E1317Q
73	BRCA2	rs564197624	Uncertain significance	2	2	SNP	A	G	p.N899D
74	TERT	rs567650961	Conflicting interpretations of pathogenicity	1	2	SNP	G	T	p.R446S
75	CHEK2	rs121908702	Uncertain significance	2	1	SNP	C	T	p.E239K
76	EGFR	rs140516819	Uncertain significance	2	1	SNP	A	C	p.I646L
77	MRE11	rs61749249	Conflicting interpretations of pathogenicity	1	1	SNP	G	T	p.A492D
78	SDHA	rs878854629	Uncertain significance	1	1	SNP	G	A	p.A584T
79	ATM	rs2227922	Conflicting interpretations of pathogenicity	1	1	SNP	C	T	p.P604S
80	ATM	rs149711770	Conflicting interpretations of pathogenicity	3	1	SNP	G	A	p.A1309T
81	PDGFRA	rs61735621	Conflicting interpretations of pathogenicity	1	1	SNP	C	T	p.S427L
82	POLE	rs61734163	Conflicting interpretations of pathogenicity	1	1	SNP	G	A	p.A724V
83	POLE	rs5744739	Conflicting interpretations of pathogenicity	1	1	SNP	G	A	p.P99L
84	RAD50	rs876660841	Uncertain significance	2	1	SNP	A	G	p.M795V
85	TSC2	rs760896048	Conflicting interpretations of pathogenicity	1	1	SNP	C	T	p.H435Y
86	CDKN2A	rs4987127	Conflicting interpretations of pathogenicity	1	1	SNP	C	T	p.L91=
87	GALNT12	rs267606839	Uncertain significance	2	1	SNP	G	A	p.M1?
88	NF1	rs145891889	Conflicting interpretations of pathogenicity	1	1	SNP	C	T	p.S665F
89	POLE	rs373768478	Conflicting interpretations of pathogenicity	1	1	SNP	A	G	p.F2251L
90	POLE	rs147354120	Conflicting interpretations of pathogenicity	1	1	SNP	C	T	p.V1512I
91	POLE	rs748008084	Uncertain significance	1	1	SNP	C	A	p.A1885S
92	RAD51D	rs140317560	Conflicting interpretations of pathogenicity	1	1	SNP	G	A	p.A49V
93	STK11	rs757369900	Uncertain significance	2	1	SNP	C	G	p.A429G
94	PDGFRA	rs764405049	Uncertain significance	1	1	SNP	T	C	p.M1073T
95	RECQL4	rs36023964	Conflicting interpretations of pathogenicity	1	1	SNP	G	A	p.R1004W
96	RECQL4	rs368982201	Uncertain significance	1	1	SNP	G	A	p.R1005W
97	BRIP1	rs28997571	Conflicting interpretations of pathogenicity	1	1	SNP	G	A	p.R579C
98	KIT	rs143707288	Conflicting interpretations of pathogenicity	1	1	SNP	G	A	p.V399I
99	MSH6	rs34938432	Conflicting interpretations of pathogenicity	1	1	SNP	G	C	p.R644S
100	RET	rs267607010	Uncertain significance	2	1	SNP	C	G	p.L633V
101	TSC2	rs45517294	Conflicting interpretations of pathogenicity	1	1	SNP	G	A	p.V1144M
102	BRCA2	rs80358463	Conflicting interpretations of pathogenicity	1	1	SNP	A	G	p.N60S
103	BRCA2	rs80358521	Conflicting interpretations of pathogenicity	1	1	SNP	T	A	p.N863K
104	BRCA2	rs2219594	Conflicting interpretations of pathogenicity	1	1	SNP	C	A	p.H1561N
105	BRCA2	rs55996097	Conflicting interpretations of pathogenicity	1	1	SNP	G	A	p.E1879K
106	BRCA2	rs11571659	Conflicting interpretations of pathogenicity	1	1	SNP	G	T	p.V2138F
107	BRCA2	rs55716624	Conflicting interpretations of pathogenicity	1	1	SNP	C	T	p.R2502C
108	BRCA2	rs876660229	Uncertain significance	2	1	SNP	C	G	p.S2701C
109	CDKN1C	rs772684721	Uncertain significance	2	1	SNP	G	C	p.P107A
110	FANCC	rs374915316	Uncertain significance	2	1	SNP	G	C	p.S330R
111	MSH6	rs34014629	Conflicting interpretations of pathogenicity	1	1	SNP	C	T	p.P42S
112	PALB2	rs57605939	Conflicting interpretations of pathogenicity	1	1	SNP	G	A	p.P210L
113	RAD51D	rs138969595	Conflicting interpretations of pathogenicity	1	1	SNP	G	A	p.T328I
114	SMARCA4	rs373390083	Uncertain significance	2	1	SNP	A	G	p.S1417G
115	VHL	rs752980085	Uncertain significance	2	1	SNP	C	G	p.A56G
116	POLE	rs374140892	Conflicting interpretations of pathogenicity	1	0	SNP	C	T	p.V533M
117	ALK	rs777414641	Uncertain significance	1	0	SNP	C	T	p.X472_splice
118	BLM	rs12720097	Conflicting interpretations of pathogenicity	1	0	SNP	G	A	p.R643H
119	POLE	rs114119067	Conflicting interpretations of pathogenicity	1	0	SNP	C	T	p.V1887M
120	ATM	rs148432863	Conflicting interpretations of pathogenicity	1	0	SNP	C	G	p.L2330V
121	FANCC	rs950623649	Uncertain significance	1	0	SNP	T	G	p.N164T
122	PDGFRA	rs140943817	Conflicting interpretations of pathogenicity	1	0	SNP	C	G	p.L967V
123	DICER1	rs145551486	Conflicting interpretations of pathogenicity	1	0	SNP	A	C	p.S1631A
124	DICER1	rs144095207	Uncertain significance	2	0	SNP	A	G	p.M1258T
125	RAD50	rs28903085	Conflicting interpretations of pathogenicity	1	0	SNP	A	C	p.I94L
126	RAD51D	rs80116829	Conflicting interpretations of pathogenicity	1	0	SNP	C	T	p.A190T
127	WRN	rs115298665	Conflicting interpretations of pathogenicity	1	0	SNP	G	A	p.R1020H
128	ALK	rs372612147	Conflicting interpretations of pathogenicity	1	0	SNP	C	A	p.A1459S
129	APC	rs1441515372	Uncertain significance	2	0	SNP	C	T	p.T2751I
130	ATM	rs148590073	Conflicting interpretations of pathogenicity	1	0	SNP	A	G	p.I124V
131	ATM	rs61734354	Conflicting interpretations of pathogenicity	1	0	SNP	A	G	p.N870D
132	ATM	rs374353016	Conflicting interpretations of pathogenicity	1	0	SNP	A	G	p.M963V
133	ATM	rs1064795297	Uncertain significance	1	0	SNP	A	G	p.K296R
134	BARD1	rs587782325	Uncertain significance	2	0	SNP	A	C	p.L316V
135	BRCA2	rs56204128	Conflicting interpretations of pathogenicity	1	0	SNP	T	C	p.M3118T
136	BRIP1	rs145855459	Conflicting interpretations of pathogenicity	1	0	SNP	T	G	p.E1126D
137	KIT	rs115585711	Conflicting interpretations of pathogenicity	1	0	SNP	G	A	p.A178T
138	PALB2	rs45494092	Conflicting interpretations of pathogenicity	1	0	SNP	A	G	p.L337S
139	PALB2	rs1597098443	Uncertain significance	2	0	SNP	G	A	p.T246I
140	PDGFRA	rs1560492942	Uncertain significance	1	0	SNP	C	T	p.S984L
141	PMS2	rs115670442	Conflicting interpretations of pathogenicity	1	0	SNP	T	C	p.N570D
142	POLD1	rs147911699	Conflicting interpretations of pathogenicity	1	0	SNP	G	A	p.V70I
143	RAD50	rs147366706	Conflicting interpretations of pathogenicity	1	0	SNP	G	T	p.A512S
144	RECQL4	rs34666647	Conflicting interpretations of pathogenicity	1	0	SNP	C	T	p.R1021Q
145	RET	rs115272158	Conflicting interpretations of pathogenicity	1	0	SNP	C	T	p.A386V
146	RET	rs1799939	Conflicting interpretations of pathogenicity	1	0	SNP	G	A	p.G691S
147	SDHA	rs187964306	Conflicting interpretations of pathogenicity	1	0	SNP	G	A	p.G6D
148	TSC2	rs45486591	Conflicting interpretations of pathogenicity	1	0	SNP	C	T	p.A447V
149	ALK	rs76150405	Conflicting interpretations of pathogenicity	1	0	SNP	G	A	p.A1595=
150	BLM	rs28385028	Conflicting interpretations of pathogenicity	1	0	SNP	C	T	p.I720=
151	BLM	rs28377085	Conflicting interpretations of pathogenicity	1	0	SNP	A	G	p.E1293=
152	BRIP1	rs4987050	Conflicting interpretations of pathogenicity	1	0	SNP	A	G	p.D1153=
153	CASR	rs147307274	Conflicting interpretations of pathogenicity	1	0	SNP	C	T	p.A295=
154	CASR	rs150412204	Conflicting interpretations of pathogenicity	1	0	SNP	G	A	p.V370=
155	CDC73	rs141847473	Uncertain significance	1	0	SNP	A	G	p.Q254=
156	CDKN1C	rs546016935	Conflicting interpretations of pathogenicity	2	0	SNP	G	C	p.G223=
157	CEBPA	rs746430067	Uncertain significance	1	0	INDEL	GGGCGGC	G,GGGCGGCGGC	p.P188_P189del, p.P189dup
158	FH	rs367543046	Conflicting interpretations of pathogenicity	1	0	INDEL	A	ATTT	p.K477dup
159	GALNT12	rs1379414621	Uncertain significance	2	0	INDEL	A	ACCCCGCGCC	p.P56_P58dup
160	NF1	rs2066733	Conflicting interpretations of pathogenicity	1	0	SNP	C	T	p.G1166=
161	PMS2	rs587779335	Uncertain significance	3	0	INDEL	TGA	T	p.L729Qfs*6
162	POLE	rs115830215	Conflicting interpretations of pathogenicity	1	0	SNP	G	A	p.L868=
163	POLE	rs371717068	Conflicting interpretations of pathogenicity	1	0	SNP	C	T	p.E396=
164	RB1	rs587778823	Conflicting interpretations of pathogenicity	1	0	INDEL	ACCG	A	p.P29del
165	SMARCA4	rs148514235	Uncertain significance	1	0	INDEL	TGAG	T	p.E1364del
166	SMARCB1	rs138184483	Conflicting interpretations of pathogenicity	1	0	SNP	C	T	p.S148=
167	SUFU	rs35166585	Conflicting interpretations of pathogenicity	2	0	SNP	T	C	p.Y70=
168	SUFU	rs150569584	Conflicting interpretations of pathogenicity	1	0	SNP	C	T	p.H176=
169	TSC1	rs200200869	Conflicting interpretations of pathogenicity	1	0	SNP	G	A	p.A1129=
170	WT1	rs377446096	Uncertain significance	1	0	SNP	C	T	p.S386=
