# Supplementary material for: Hereditary variants of unknown significance in African American women with breast cancer
Source: PLoS One. 2022 Oct 31;17(10):e0273835. doi: 10.1371/journal.pone.0273835 (PMC9621418; doi:10.1371/journal.pone.0273835)
Supplement: S2 Table — The total and population specific allele frequencies (AF) for the current study (N = 88), 1000 Genomes Project, NHLBI GO Exome Sequencing Project (ESP), and Genome Aggregation Database (gnomAD) are shown. Genomic copy number analysis (gCNV) was calculated using ExomeDepth. (XLSX) [file pone.0273835.s002.xlsx]

## Sheet: S2_Table
S2 Table. Allele frequencies for all the variants found in the targeted regions of 85 genes (N=993).
The total and population specific allele frequencies (AF) for the current study (N=88), 1000 Genomes Project, NHLBI GO Exome Sequencing Project (ESP), and Genome Aggregation Database (gnomAD) are shown. Genomic copy number analysis (gCNV) was calculated using ExomeDepth.
#	GENEINFO	CHROM	POS	RSID	CLNSIG	TYPE	REF	ALT	gCNV (reads ratio)	N=88	1000 Genomes Project						NHLBI-ESP		GnomAD
										AF	AF	AF_AFR	AF_AMER	AF_EAS	AF_EUR	AF_SAS	AF_AA	AF_EA	AF	AF_AFR	AF_AMR	AF_ASJ	AF_EAS	AF_FIN	AF_NFE	AF_OTH	AF_SAS
1	BRCA2	chr13	32333242	rs397507606	Pathogenic	INDEL	TAA	T	-	0.005682	-	-	-	-	-	-	-	-	-	-	-	-	-	-	-	-	-
2	BRCA2	chr13	32370483	rs397507402	Pathogenic	INDEL	TTA	T	-	0.005682	-	-	-	-	-	-	-	-	-	-	-	-	-	-	-	-	-
3	BRCA1	chr17	43063345	rs80357867	Pathogenic	INDEL	TTTTC	T	-	0.005682	-	-	-	-	-	-	0.0002345	0	7.965e-06	0.0001231	0	0	0	0	0	0	0
4	RAD50	chr5	132609339	rs587780154	Pathogenic	INDEL	CAAAG	C	-	0.005682	-	-	-	-	-	-	-	-	4.783e-05	6.164e-05	0	0	0.000435	0	1.765e-05	0.0001637	0
5	MUTYH	chr1	45331556	rs36053993	Pathogenic/Likely pathogenic​	SNP	C	T	-	0.005682	0.0024	0	0.0043	0	0.0089	0	0.001589	0.005	0.003027	0.0008209	0.003037	0.0001993	5.447e-05	0.00225	0.004917	0.004748	9.8e-05
6	ATM	chr11	108329202	rs28904921	Pathogenic/Likely pathogenic​	SNP	T	G	-	0.005682	-	-	-	-	-	-	0	0.0001163	3.984e-05	0	2.894e-05	0	0	0	7.933e-05	0	0
7	CHEK2	chr22	28725259	rs587782300	Uncertain significance	SNP	T	C	-	0.011	-	-	-	-	-	-	-	-	-	-	-	-	-	-	-	-	-
8	CDKN1B	chr12	12717943	rs375297371	Uncertain significance	SNP	C	T	-	0.005682	-	-	-	-	-	-	0.000227	0	7.959e-06	6.164e-05	0	0	0	0	8.8e-06	0	0
9	TSC2	chr16	2076147	rs1287273870	Uncertain significance	SNP	G	T	-	0.005682	-	-	-	-	-	-	-	-	-	-	-	-	-	-	-	-	-
10	ATM	chr11	108335941	rs876658559	Uncertain significance	SNP	T	A	-	0.005682	-	-	-	-	-	-	-	-	3.984e-06	6.152e-05	0	0	0	0	0	0	0
11	HOXB13	chr17	48726960	rs529100627	Uncertain significance	SNP	G	C	-	0.005682	-	-	-	-	-	-	-	-	-	-	-	-	-	-	-	-	-
12	KIT	chr4	54727260	rs1226259110	Uncertain significance	SNP	G	A	-	0.005682	-	-	-	-	-	-	-	-	3.98e-06	0	0	0	0	0	8.804e-06	0	0
13	PDGFRA	chr4	54274855	rs1553904439	Uncertain significance	SNP	A	T	-	0.005682	-	-	-	-	-	-	-	-	-	-	-	-	-	-	-	-	-
14	RET	chr10	43119660	rs149891333	Uncertain significance	SNP	C	T	-	0.005682	-	-	-	-	-	-	0.0009079	0.0001163	5.987e-05	0.0006189	0	0	0.0001089	0	2.653e-05	0	0
15	SDHA	chr5	235275	rs878854625	Uncertain significance	SNP	C	A	-	0.005682	-	-	-	-	-	-	-	-	-	-	-	-	-	-	-	-	-
16	MSH2	chr2	47429903	rs587779962	Uncertain significance	SNP	A	C	-	0.005682	-	-	-	-	-	-	-	-	1.194e-05	0.0001846	0	0	0	0	0	0	0
17	ALK	chr2	29232313	rs148001139	Uncertain significance	SNP	C	T	-	0.005682	-	-	-	-	-	-	0.000227	0	4.375e-05	6.152e-05	5.782e-05	0	0	0	2.638e-05	0	0.0001633
18	GALNT12	chr9	98831908	rs371949942	Uncertain significance	SNP	G	T	-	0.005682	-	-	-	-	-	-	0	0.0002326	9.152e-05	0	2.893e-05	0	0	0	0.0001936	0	0
19	POLE	chr12	132677606	rs1060500835	Uncertain significance	SNP	C	T	deletion (0.649)	0.005682	-	-	-	-	-	-	-	-	1.193e-05	0	0	0	5.437e-05	0	1.759e-05	0	0
20	WRN	chr8	31091835	rs11574250	Uncertain significance	SNP	C	G	-	0.005682	0.0012	0.0045	0	0	0	0	0.001816	0	0.0001633	0.002093	0.0002028	0	0	0	0	0	0
21	EGFR	chr7	55198761	rs376822837	Uncertain significance	SNP	G	A	-	0.005682	-	-	-	-	-	-	0.000227	0	3.579e-05	6.152e-05	2.891e-05	0	0	0	6.153e-05	0	0
22	APC	chr5	112838601	rs564314108	Uncertain significance	SNP	G	A	-	0.005682	0.0006	0	0	0	0	0.0031	-	-	6.768e-05	0	0	0	0	0	8.808e-06	0	0.0005226
23	CHEK2	chr22	28703562	rs876658150	Uncertain significance	SNP	C	T	-	0.005682	-	-	-	-	-	-	-	-	-	-	-	-	-	-	-	-	-
24	FLCN	chr17	17216481	rs760079073	Uncertain significance	SNP	A	G	-	0.005682	-	-	-	-	-	-	-	-	2.007e-05	0	0	0	0	0	3.572e-05	0.0001638	0
25	APC	chr5	112838012	rs372917037	Uncertain significance	SNP	T	A	-	0.005682	-	-	-	-	-	-	0.0002271	0	3.986e-06	6.182e-05	0	0	0	0	0	0	0
26	ATM	chr11	108227834	rs150143957	Uncertain significance	SNP	A	G	-	0.005682	0.0006	0.0023	0	0	0	0	0.0006815	0	2.787e-05	0.000432	0	0	0	0	0	0	0
27	DICER1	chr14	95103869	rs1555369577	Uncertain significance	SNP	T	C	-	0.005682	-	-	-	-	-	-	-	-	-	-	-	-	-	-	-	-	-
28	PMS2	chr7	6002517	rs750354871	Uncertain significance	SNP	C	T	-	0.011	-	-	-	-	-	-	-	-	-	-	-	-	-	-	-	-	-
29	POLD1	chr19	50417199	rs780749621	Uncertain significance	SNP	C	T	-	0.005682	-	-	-	-	-	-	-	-	1.267e-05	0	0	0	0	0	1.857e-05	0	3.385e-05
30	POLE	chr12	132626194	rs138789360	Uncertain significance	SNP	C	T	-	0.005682	0.0002	0.0008	0	0	0	0	0.000227	0	3.994e-05	0.0002479	2.901e-05	0	5.444e-05	0	1.768e-05	0	6.548e-05
31	PTCH1	chr9	95508216	rs774156512	Uncertain significance	SNP	T	C	-	0.005682	-	-	-	-	-	-	-	-	8.147e-06	6.435e-05	0	0	0	0	9.111e-06	0	0
32	BRCA2	chr13	32370486	rs1280487930	Uncertain significance	SNP	T	C	-	0.005682	-	-	-	-	-	-	-	-	-	-	-	-	-	-	-	-	-
33	CHEK2	chr22	28734576	rs730881694	Uncertain significance	SNP	G	C	-	0.005682	-	-	-	-	-	-	-	-	-	-	-	-	-	-	-	-	-
34	BARD1	chr2	214728905	rs752114855	Uncertain significance	SNP	A	T	-	0.005682	-	-	-	-	-	-	-	-	-	-	-	-	-	-	-	-	-
35	MET	chr7	116771870	rs45607832	Uncertain significance	SNP	G	A	-	0.005682	-	-	-	-	-	-	-	-	1.609e-05	6.457e-05	2.902e-05	0	5.582e-05	0	8.89e-06	0	0
36	SUFU	chr10	102615303	rs137880855	Uncertain significance	SNP	C	T	-	0.005682	-	-	-	-	-	-	0	0.0005814	0.0001193	0	2.891e-05	0	0	0	0.0002549	0	0
37	APC	chr5	112842114	rs754536901	Uncertain significance	SNP	A	G	-	0.005682	-	-	-	-	-	-	-	-	-	-	-	-	-	-	-	-	-
38	POLE	chr12	132659325	rs201744227	Uncertain significance	SNP	C	T	-	0.005682	0.0002	0.0008	0	0	0	0	0.000227	0.0002326	0.0001237	0.0001848	5.785e-05	0	0	0	0.0002214	0.0001634	0
39	DIS3L2	chr2	232336532	rs774490217	Uncertain significance	SNP	A	G	-	0.005682	-	-	-	-	-	-	-	-	1.223e-05	6.574e-05	2.903e-05	0	0	0	8.935e-06	0	0
40	PDGFRA	chr4	54263931	rs368210930	Uncertain significance	SNP	C	T	-	0.005682	-	-	-	-	-	-	0.0004539	0	4.015e-05	0.0005564	2.903e-05	0	0	0	0	0	0
41	VHL	chr3	10146600	rs372757722	Uncertain significance	SNP	G	C	-	0.005682	-	-	-	-	-	-	0.000227	0	3.976e-06	6.152e-05	0	0	0	0	0	0	0
42	RECQL4	chr8	144511698	rs747815189	Uncertain significance	SNP	C	T	-	0.005682	-	-	-	-	-	-	-	-	1.213e-05	0	2.899e-05	0	0	0	0	0	6.537e-05
43	RECQL4	chr8	144513330	rs536096413	Uncertain significance	SNP	C	T	-	0.005682	0.0002	0	0	0	0.001	0	-	-	9.865e-05	6.995e-05	0.0001753	0.0002045	5.652e-05	0.0003447	6.582e-05	0.0001716	0
44	SMAD4	chr18	51054792	rs534355764	Uncertain significance	SNP	A	T	-	0.005682	0.0002	0.0008	0	0	0	0	-	-	3.978e-06	6.152e-05	0	0	0	0	0	0	0
45	BRCA2	chr13	32337050	rs564197624	Uncertain significance	SNP	A	G	-	0.005682	0.0002	0.0008	0	0	0	0	-	-	4.123e-06	6.248e-05	0	0	0	0	0	0	0
46	CHEK2	chr22	28711986	rs121908702	Uncertain significance	SNP	C	T	-	0.005682	-	-	-	-	-	-	0	0.0002326	7.559e-05	0	0.0002313	0	0	0.0002316	5.276e-05	0	0
47	EGFR	chr7	55172999	rs140516819	Uncertain significance	SNP	A	C	-	0.005682	0.0004	0.0015	0	0	0	0	0.0006809	0	3.994e-05	0.0006152	0	0	0	0	0	0	0
48	SDHA	chr5	251424	rs878854629	Uncertain significance	SNP	G	A	-	0.051	-	-	-	-	-	-	-	-	7.968e-06	6.182e-05	2.891e-05	0	0	0	0	0	0
49	RAD50	chr5	132603475	rs876660841	Uncertain significance	SNP	A	G	-	0.017	-	-	-	-	-	-	-	-	3.986e-06	0	0	0	0	4.62e-05	0	0	0
50	GALNT12	chr9	98807701	rs267606839	Uncertain significance	SNP	G	A	-	0.005747	-	-	-	-	-	-	-	-	0	0	0	0	0	0	0	0	0
51	POLE	chr12	132638039	rs748008084	Uncertain significance	SNP	C	A	-	0.005682	-	-	-	-	-	-	-	-	3.978e-06	6.152e-05	0	0	0	0	0	0	0
52	STK11	chr19	1226631	rs757369900	Uncertain significance	SNP	C	G	-	0.005682	-	-	-	-	-	-	-	-	1.434e-05	0.0001567	4.287e-05	0	0	0	0	0	0
53	PDGFRA	chr4	54295220	rs764405049	Uncertain significance	SNP	T	C	-	0.011	-	-	-	-	-	-	-	-	1.194e-05	0.000123	0	0	0	0	8.806e-06	0	0
54	RECQL4	chr8	144512434	rs368982201	Uncertain significance	SNP	G	A	-	0.005682	-	-	-	-	-	-	0.000947	0.0001181	6.135e-05	0.000532	0.0001165	0	0	0	1.815e-05	0.0001681	0
55	RET	chr10	43114497	rs267607010	Uncertain significance	SNP	C	G	-	0.005682	-	-	-	-	-	-	-	-	-	-	-	-	-	-	-	-	-
56	BRCA2	chr13	32363304	rs876660229	Uncertain significance	SNP	C	G	-	0.005682	-	-	-	-	-	-	-	-	-	-	-	-	-	-	-	-	-
57	CDKN1C	chr11	2885138	rs772684721	Uncertain significance	SNP	G	C	-	0.005682	-	-	-	-	-	-	-	-	0	0	0	0	0	0	0	0	0
58	FANCC	chr9	95125092	rs374915316	Uncertain significance	SNP	G	C	-	0.005682	-	-	-	-	-	-	0.0004539	0	1.193e-05	0.0001845	0	0	0	0	0	0	0
59	SMARCA4	chr19	11041385	rs373390083	Uncertain significance	SNP	A	G	-	0.005682	-	-	-	-	-	-	0.000227	0	4.03e-06	6.238e-05	0	0	0	0	0	0	0
60	VHL	chr3	10142014	rs752980085	Uncertain significance	SNP	C	G	-	0.005682	-	-	-	-	-	-	-	-	9.967e-06	9.374e-05	0	0	0	0	1.152e-05	0	0
61	ALK	chr2	29328349	rs777414641	Uncertain significance	SNP	C	T	-	0.005682	-	-	-	-	-	-	-	-	1.196e-05	6.154e-05	2.892e-05	0	0	0	8.834e-06	0	0
62	FANCC	chr9	95171109	rs950623649	Uncertain significance	SNP	T	G	-	0.011	-	-	-	-	-	-	-	-	-	-	-	-	-	-	-	-	-
63	DICER1	chr14	95103623	rs144095207	Uncertain significance	SNP	A	G	-	0.005682	0.0004	0.0015	0	0	0	0	0.0006809	0	3.183e-05	0.0004921	0	0	0	0	0	0	0
64	APC	chr5	112843846	rs1441515372	Uncertain significance	SNP	C	T	-	0.005682	-	-	-	-	-	-	-	-	3.982e-06	6.153e-05	0	0	0	0	0	0	0
65	ATM	chr11	108245012	rs1064795297	Uncertain significance	SNP	A	G	-	0.005682	-	-	-	-	-	-	-	-	-	-	-	-	-	-	-	-	-
66	BARD1	chr2	214780928	rs587782325	Uncertain significance	SNP	A	C	-	0.005682	-	-	-	-	-	-	-	-	1.595e-05	0.0002469	0	0	0	0	0	0	0
67	PALB2	chr16	23635809	rs1597098443	Uncertain significance	SNP	G	A	-	0.005682	-	-	-	-	-	-	-	-	-	-	-	-	-	-	-	-	-
68	PDGFRA	chr4	54290383	rs1560492942	Uncertain significance	SNP	C	T	-	0.005682	-	-	-	-	-	-	-	-	-	-	-	-	-	-	-	-	-
69	CDC73	chr1	193147899	rs141847473	Uncertain significance	SNP	A	G	-	0.005682	-	-	-	-	-	-	0	0.0001163	1.992e-05	0	0	0	0	0	8.809e-06	0	0.0001309
70	CEBPA	chr19	33301848	rs746430067	Uncertain significance	INDEL	GGGCGGC	GGGCGGCGGC	-	5.682e-03,5.682e-03	-	-	-	-	-	-	0.08955	0.03093	0.01074	0.004484	0.01061	0.006709	0.007075	0.01104	0.01193	0.0119	0.01096
71	GALNT12	chr9	98807861	rs1379414621	Uncertain significance	INDEL	A	ACCCCGCGCC	-	0.005682	-	-	-	-	-	-	-	-	-	-	-	-	-	-	-	-	-
72	PMS2	chr7	5978683	rs587779335	Uncertain significance	INDEL	TGA	T	-	0.017	-	-	-	-	-	-	0.02034	0.0001222	0.001859	0.02617	0.001123	0.0003071	0	0	0.0001725	0.002054	3.408e-05
73	SMARCA4	chr19	11035039	rs148514235	Uncertain significance	INDEL	TGAG	T	-	0.005682	-	-	-	-	-	-	-	-	4.059e-06	0	0	0	0	0	9.007e-06	0	0
74	WT1	chr11	32396363	rs377446096	Uncertain significance	SNP	C	T	-	0.005682	-	-	-	-	-	-	0.0004541	0	1.989e-05	0.0002461	0	0	0	0	8.794e-06	0	0
75	TSC2	chr16	2088318	rs373365980	Conflicting interpretations of pathogenicity	SNP	G	A	-	0.005682	-	-	-	-	-	-	0	0.0001164	1.203e-05	6.27e-05	0	0	0	0	8.906e-06	0	3.267e-05
76	NBN	chr8	89971232	rs34767364	Conflicting interpretations of pathogenicity	SNP	G	A	-	0.005682	0.001	0	0.0014	0	0.004	0	0	0.003724	0.002511	0.0003086	0.001652	0.0003974	0	0.003332	0.004216	0.001963	6.534e-05
77	TSC1	chr9	132923377	rs749979841	Conflicting interpretations of pathogenicity	SNP	C	T	-	0.011	-	-	-	-	-	-	-	-	5.969e-05	0.0003691	8.677e-05	0	0	4.619e-05	2.64e-05	0.0001631	3.266e-05
78	ATM	chr11	108315883	rs11212587	Conflicting interpretations of pathogenicity	SNP	G	A	-	0.005682	0.0012	0	0.0029	0.001	0.003	0	0.0006815	0.003141	0.001432	0.0003076	0.001041	9.921e-05	5.442e-05	0.0008318	0.002383	0.001305	0.0006533
79	GPC3	chrX	133753688	rs141100113	Conflicting interpretations of pathogenicity	SNP	C	T	-	0.005682	0.0005	0.001	0	0	0	0.0014	0.002086	0	0.0002456	0.002431	0.0003282	0	7.216e-05	6.248e-05	0	0.0004426	0
80	HOXB13	chr17	48728343	rs138213197	Conflicting interpretations of pathogenicity	SNP	C	T	-	0.005682	0.0002	0	0	0	0.001	0	0.0006812	0.001982	0.001843	0.0003861	2.893e-05	9.98e-05	0	0.007824	0.002413	0.001803	0
81	BMPR1A	chr10	86921588	rs576247658	Conflicting interpretations of pathogenicity	SNP	T	C	-	0.005682	0.0002	0.0008	0	0	0	0	-	-	2.784e-05	0.0003076	5.782e-05	0	0	0	0	0	0
82	BRCA1	chr17	43049179	rs55808233	Conflicting interpretations of pathogenicity	SNP	A	G	-	0.034	0.0002	0.0008	0	0	0	0	0.001816	0	0.0001193	0.001661	5.782e-05	0	0	0	0	0.0001629	0
83	SDHD	chr11	112087953	rs11214077	Conflicting interpretations of pathogenicity	SNP	A	G	-	0.005682	0.0066	0	0.0202	0	0.0169	0.002	0.003408	0.007796	0.006605	0.001476	0.007343	0.008333	0	0.006385	0.009133	0.01124	0.001731
84	POLE	chr12	132672779	rs113998091	Conflicting interpretations of pathogenicity	SNP	C	T	-	0.005682	0.0008	0.003	0	0	0	0	0.0004539	0	0.0001116	0.001486	2.894e-05	0	5.44e-05	0	8.82e-06	0.0001633	0
85	ALK	chr2	29232359	rs61754865	Conflicting interpretations of pathogenicity	SNP	C	G	-	0.005682	0.0004	0.0015	0	0	0	0	0.00227	0	0.0002624	0.003445	0.0002024	0	0	0	0	0.0003258	3.266e-05
86	APC	chr5	112835032	rs147863331	Conflicting interpretations of pathogenicity	SNP	G	A	-	0.005682	0.0004	0.0015	0	0	0	0	0.003633	0	0.0002587	0.003937	0	0	0	0	8.803e-06	0	0
87	FANCC	chr9	95249215	rs1800361	Conflicting interpretations of pathogenicity	SNP	G	A	-	0.005682	0.0026	0.0008	0.0014	0	0.0089	0.002	0.001362	0.00686	0.004856	0.0007382	0.004076	0.008936	0	0.005638	0.006675	0.005869	0.001993
88	RET	chr10	43109091	rs142338976	Conflicting interpretations of pathogenicity	SNP	T	A	-	0.005682	-	-	-	-	-	-	0.001135	0	0.0001275	0.001909	2.892e-05	0	0	0	0	0	0
89	CDKN2A	chr9	21970990	rs6413463	Conflicting interpretations of pathogenicity	SNP	A	T	-	0.005682	0.0022	0.0083	0	0	0	0	0.003406	0	0.0002956	0.004133	0.0001743	0	0	0	0	0.0001651	0
90	PALB2	chr16	23638125	rs138789658	Conflicting interpretations of pathogenicity	SNP	T	C	-	0.011	0.0052	0.0189	0.0014	0	0	0	0.01548	0	0.001416	0.01907	0.0009251	0	0	0	7.912e-05	0.0008146	0
91	SDHB	chr1	17027802	rs33927012	Conflicting interpretations of pathogenicity	SNP	A	G	-	0.011	0.0094	0.0015	0.0058	0	0.0169	0.0245	0.002724	0.01302	0.01211	0.001784	0.003932	0.006548	0	0.02155	0.01516	0.01142	0.0181
92	BARD1	chr2	214728819	rs76744638	Conflicting interpretations of pathogenicity	SNP	G	C	-	0.005682	0.0018	0.0068	0	0	0	0	0.006128	0	0.0004974	0.007444	8.674e-05	0	0	0	0	0.0001631	0
93	RET	chr10	43124887	rs17158558	Conflicting interpretations of pathogenicity	SNP	C	T	-	0.011	0.022	0.0106	0.0231	0.0317	0.0159	0.0327	0.01589	0.0164	0.01924	0.01378	0.01388	0.03363	0.01408	0.006843	0.0171	0.02003	0.04311
94	BARD1	chr2	214730440	rs3738888	Conflicting interpretations of pathogenicity	SNP	G	A	-	0.011	0.0054	0.0008	0.0029	0.0139	0.0099	0	0.00227	0.007791	0.008426	0.002031	0.01252	0	0.01147	0.01285	0.008665	0.008646	0.004083
95	PHOX2B	chr4	41745920	rs138545772	Conflicting interpretations of pathogenicity	SNP	C	T	-	0.011	0.0012	0.0038	0.0014	0	0	0	0.003415	0	0.0001994	0.003316	3.11e-05	0	0	0	1.993e-05	0	0
96	TSC2	chr16	2084525	rs1441136255	Conflicting interpretations of pathogenicity	SNP	G	A	-	0.005682	-	-	-	-	-	-	-	-	4.187e-06	0	0	0	0	0	0	0	3.32e-05
97	MLH1	chr3	37028794	rs147939838	Conflicting interpretations of pathogenicity	SNP	C	G	-	0.005682	0.0004	0.0015	0	0	0	0	0.001589	0	5.966e-05	0.0009227	0	0	0	0	0	0	0
98	ATM	chr11	108289623	rs1800058	Conflicting interpretations of pathogenicity	SNP	C	T	-	0.005682	0.0062	0	0.0115	0	0.0149	0.0082	0.003636	0.01782	0.01104	0.002911	0.003444	0.001536	0	0.01103	0.01841	0.009916	0.006246
99	PALB2	chr16	23641135	rs150390726	Conflicting interpretations of pathogenicity	SNP	G	A	-	0.005682	-	-	-	-	-	-	0.002048	0	0.000125	0.001262	0.0002322	0	0	0	0	0.0001646	6.562e-05
100	POLE	chr12	132643943	rs5744933	Conflicting interpretations of pathogenicity	SNP	T	C	deletion (0.649)	0.011	0.0024	0.0091	0	0	0	0	0.005447	0.0001163	0.000569	0.007936	0.000405	0	0	0	0	0	0
101	RB1	chr13	48411503	rs17071686	Conflicting interpretations of pathogenicity	SNP	C	A	-	0.011	0.0038	0.0008	0.0029	0	0.0129	0.0031	0.002951	0.01384	0.00875	0.00316	0.002155	0.0005996	0	0.02048	0.01261	0.01008	0.00427
102	APC	chr5	112839954	rs111866410	Conflicting interpretations of pathogenicity	SNP	A	G	-	0.04	0.0008	0.0023	0.0014	0	0	0	0.007266	0	0.0005971	0.007937	0.0004339	0	0	4.62e-05	1.761e-05	0.0004897	0
103	BLM	chr15	90766979	rs142551229	Conflicting interpretations of pathogenicity	SNP	A	G	-	0.005682	0.0016	0.0061	0	0	0	0	0.004324	0	0.0002803	0.004177	2.911e-05	0	0	0	8.829e-06	0.0001643	0
104	MSH6	chr2	47804949	rs376799914	Conflicting interpretations of pathogenicity	SNP	G	A	-	0.017	-	-	-	-	-	-	0	0.0001163	7.16e-05	0	0.0001157	0.001191	0	0	8.794e-06	0	3.266e-05
105	BRCA1	chr17	43094837	rs55975699	Conflicting interpretations of pathogenicity	SNP	C	T	-	0.005682	-	-	-	-	-	-	-	-	2.823e-05	0.0004544	0	0	0	0	0	0	0
106	MAX	chr14	65076553	rs140490467	Conflicting interpretations of pathogenicity	SNP	C	T	-	0.005682	0.0008	0.0023	0.0014	0	0	0	0.0009079	0	9.941e-05	0.001107	0.0002024	0	0	0	0	0	0
107	MEN1	chr11	64808033	rs607969	Conflicting interpretations of pathogenicity	SNP	C	T	-	0.005682	0.0062	0.0023	0.0101	0.005	0.0159	0	0.004543	0.02094	0.01202	0.004559	0.007725	0.004764	0.007242	0.00616	0.01988	0.01029	0.001503
108	APC	chr5	112839543	rs1801166	Conflicting interpretations of pathogenicity	SNP	G	C	-	0.023	0.003	0.003	0.0029	0	0.006	0.0031	0.006358	0.009302	0.004384	0.005231	0.00402	0.005066	0	0.0004157	0.006458	0.00604	0.001535
109	TERT	chr5	1293550	rs567650961	Conflicting interpretations of pathogenicity	SNP	G	T	-	0.005682	0.0004	0.0015	0	0	0	0	-	-	0.000133	0.002203	8.119e-05	0	0	0	1.75e-05	0.0002351	0
110	MRE11	chr11	94459433	rs61749249	Conflicting interpretations of pathogenicity	SNP	G	T	-	0.011	0.0016	0	0.0029	0	0.006	0	0.00159	0.006282	0.003449	0.0007384	0.004886	0	0	0.000462	0.005682	0.004729	3.267e-05
111	ATM	chr11	108252824	rs2227922	Conflicting interpretations of pathogenicity	SNP	C	T	-	0.017	0.0026	0.0068	0.0029	0	0.002	0	0.006136	0.00291	0.003193	0.006489	0.003925	0.03145	0	0.0001851	0.001591	0.007223	0.0004928
112	ATM	chr11	108284405	rs149711770	Conflicting interpretations of pathogenicity	SNP	G	A	-	0.005682	0.0002	0.0008	0	0	0	0	0.0002272	0.001512	0.0006846	0.0004922	0.0001446	0	0.0007075	9.24e-05	0.001215	0.0009798	0
113	PDGFRA	chr4	54272436	rs61735621	Conflicting interpretations of pathogenicity	SNP	C	T	-	0.005682	0.0006	0.0023	0	0	0	0	0.001135	0	0.0001592	0.002215	8.674e-05	0	0	0	0	0.0001631	0
114	POLE	chr12	132668358	rs61734163	Conflicting interpretations of pathogenicity	SNP	G	A	-	0.005682	-	-	-	-	-	-	0	0.000814	0.0003295	0.0001274	0.0001046	0	0.0001186	0.0001509	0.0005936	0.0003867	0
115	POLE	chr12	132680212	rs5744739	Conflicting interpretations of pathogenicity	SNP	G	A	-	0.017	0.0006	0.0023	0	0	0	0	0.003631	0	0.0002824	0.003693	0.0001446	0	0	0	8.792e-06	0.0003258	9.799e-05
116	TSC2	chr16	2062542	rs760896048	Conflicting interpretations of pathogenicity	SNP	C	T	-	0.005682	-	-	-	-	-	-	-	-	2.018e-05	0.0003169	0	0	0	0	0	0	0
117	CDKN2A	chr9	21971086	rs4987127	Conflicting interpretations of pathogenicity	SNP	C	T	-	0.005682	0.0002	0.0008	0	0	0	0	0.001378	0	4.694e-05	0.0005463	2.919e-05	0	0	0	9.442e-06	0	3.286e-05
118	NF1	chr17	31225243	rs145891889	Conflicting interpretations of pathogenicity	SNP	C	T	-	0.045	0.0014	0.0053	0	0	0	0	0.006582	0.0001163	0.0006016	0.008313	0.0004339	0	0	0	0	0	3.267e-05
119	POLE	chr12	132624807	rs373768478	Conflicting interpretations of pathogenicity	SNP	A	G	-	0.005682	-	-	-	-	-	-	0.000227	0	3.595e-05	0.0004927	2.896e-05	0	0	0	0	0	0
120	POLE	chr12	132643241	rs147354120	Conflicting interpretations of pathogenicity	SNP	C	T	-	0.011	0.0002	0.0008	0	0	0	0	0.00227	0.0001163	0.0001541	0.002065	8.701e-05	0	0	0	1.822e-05	0	0
121	RAD51D	chr17	35118618	rs140317560	Conflicting interpretations of pathogenicity	SNP	G	A	-	0.017	0.001	0.0038	0	0	0	0	0.005447	0	0.0003106	0.004385	0.0002024	0	0	0	0	0	0
122	RECQL4	chr8	144512437	rs36023964	Conflicting interpretations of pathogenicity	SNP	G	A	-	0.005682	0.0026	0.0083	0.0014	0	0	0.001	0.002594	0	0.0002903	0.00286	0.0003206	0	0	0	3.628e-05	0.000168	0.0003937
123	BRIP1	chr17	61780899	rs28997571	Conflicting interpretations of pathogenicity	SNP	G	A	-	0.005682	0.0002	0.0008	0	0	0	0	0.0006809	0	8.352e-05	0.0006152	2.891e-05	0.0001985	0	0	6.155e-05	0.000163	0
124	KIT	chr4	54709503	rs143707288	Conflicting interpretations of pathogenicity	SNP	G	A	-	0.005682	-	-	-	-	-	-	0	0.0006977	0.000517	0.0003076	0.0003469	0	5.441e-05	0	0.0009759	0.000163	0
125	MSH6	chr2	47799915	rs34938432	Conflicting interpretations of pathogenicity	SNP	G	C	-	0.005682	0.0002	0.0008	0	0	0	0	0.0004539	0	7.167e-05	0.001046	2.892e-05	0	0	0	0	0	0
126	TSC2	chr16	2080197	rs45517294	Conflicting interpretations of pathogenicity	SNP	G	A	-	0.005682	-	-	-	-	-	-	0.0002275	0.0001163	0.0002397	0.0004327	0.0001735	0.003584	0	0	7.09e-05	0.0001635	6.533e-05
127	BRCA2	chr13	32319188	rs80358463	Conflicting interpretations of pathogenicity	SNP	A	G	-	0.005682	-	-	-	-	-	-	-	-	2.387e-05	0	0	0	0	0	4.398e-05	0.0001631	0
128	BRCA2	chr13	32336944	rs80358521	Conflicting interpretations of pathogenicity	SNP	T	A	-	0.011	0.0002	0.0008	0	0	0	0	0.0006809	0	4.844e-05	0.0007036	0	0	0	0	0	0	0
129	BRCA2	chr13	32339036	rs2219594	Conflicting interpretations of pathogenicity	SNP	C	A	-	0.017	0.0016	0.0061	0	0	0	0	0.009759	0	0.0006373	0.00901	0.0002894	0	0	0	8.812e-06	0.000327	3.268e-05
130	BRCA2	chr13	32339990	rs55996097	Conflicting interpretations of pathogenicity	SNP	G	A	-	0.005682	0.0002	0	0	0	0.001	0	0	0.0004651	0.0001326	0	0	0	0	0	0.0002394	0.0001646	0.0001678
131	BRCA2	chr13	32340767	rs11571659	Conflicting interpretations of pathogenicity	SNP	G	T	-	0.017	0.0016	0.0061	0	0	0	0	0.009541	0	0.000728	0.01023	0.0003621	0	0	0	9.18e-06	0.0001776	3.716e-05
132	BRCA2	chr13	32356496	rs55716624	Conflicting interpretations of pathogenicity	SNP	C	T	-	0.051	0.0004	0.0015	0	0	0	0	0.003404	0	0.0002705	0.003384	0.0001157	0	0	4.619e-05	5.276e-05	0	6.533e-05
133	MSH6	chr2	47783357	rs34014629	Conflicting interpretations of pathogenicity	SNP	C	T	-	0.005682	0.001	0.0038	0	0	0	0	0.000255	0	0.0001099	0.001924	3.009e-05	0	0	0	0	0	0
134	PALB2	chr16	23635917	rs57605939	Conflicting interpretations of pathogenicity	SNP	G	A	-	0.034	0.025	0.0908	0.0072	0	0	0	0.06486	0.0003488	0.004769	0.06546	0.003209	9.921e-05	0	0	6.156e-05	0.002283	9.8e-05
135	RAD51D	chr17	35100957	rs138969595	Conflicting interpretations of pathogenicity	SNP	G	A	-	0.005682	0.0008	0.003	0	0	0	0	0.0004539	0	8.35e-05	0.001107	5.782e-05	0	0	0	0	0	3.266e-05
136	POLE	chr12	132672716	rs374140892	Conflicting interpretations of pathogenicity	SNP	C	T	-	0.005682	-	-	-	-	-	-	0.000227	0	3.99e-05	0.0004967	2.894e-05	9.968e-05	0	0	0	0	0
137	BLM	chr15	90763011	rs12720097	Conflicting interpretations of pathogenicity	SNP	G	A	-	0.005682	0.0006	0	0.0014	0	0.002	0	0.002275	0.004653	0.00333	0.0008668	0.001341	0.002791	5.449e-05	0.003146	0.004712	0.004281	0.003825
138	POLE	chr12	132638033	rs114119067	Conflicting interpretations of pathogenicity	SNP	C	T	-	0.005682	-	-	-	-	-	-	0.0004539	0.0006977	0.0005053	6.152e-05	0.00107	0	5.438e-05	0	0.0007303	0.0008149	0
139	ATM	chr11	108327657	rs148432863	Conflicting interpretations of pathogenicity	SNP	C	G	-	0.011	0.001	0.003	0.0014	0	0	0	0.002726	0	0.0002072	0.002647	0.0001446	0	0	0	2.646e-05	0.0001634	0
140	PDGFRA	chr4	54290331	rs140943817	Conflicting interpretations of pathogenicity	SNP	C	G	-	0.011	0.0006	0.0015	0.0014	0	0	0	0.00522	0	0.0003184	0.004552	0.0001157	0	0	0	0	0.0003262	0
141	DICER1	chr14	95096029	rs145551486	Conflicting interpretations of pathogenicity	SNP	A	C	-	0.005682	0.0002	0	0	0	0.001	0	0	0.002209	0.001651	0.0002461	5.782e-05	0.0004961	0	0.0007391	0.003352	0.00114	0
142	RAD50	chr5	132575843	rs28903085	Conflicting interpretations of pathogenicity	SNP	A	C	-	0.011	0.0036	0	0.0086	0	0.006	0.0061	0.001362	0.004651	0.003434	0.0004921	0.002343	0.005259	0.0002175	0.001571	0.004153	0.00408	0.006077
143	RAD51D	chr17	35106394	rs80116829	Conflicting interpretations of pathogenicity	SNP	C	T	-	0.005682	0.0008	0.0023	0.0014	0	0	0	0.003858	0	0.0003491	0.004997	0.0001745	0	0	0	8.866e-06	0	3.306e-05
144	WRN	chr8	31141521	rs115298665	Conflicting interpretations of pathogenicity	SNP	G	A	-	0.005682	0.0004	0.0015	0	0	0	0	0.00227	0	0.0001909	0.002399	0.0001445	0	0.0001088	0	1.758e-05	0	0
145	ALK	chr2	29193712	rs372612147	Conflicting interpretations of pathogenicity	SNP	C	A	-	0.005682	0.0006	0.0023	0	0	0	0	0.0004539	0	5.216e-05	0.0006774	5.828e-05	0	0	0	0	0	0
146	ATM	chr11	108235708	rs148590073	Conflicting interpretations of pathogenicity	SNP	A	G	-	0.034	0.0014	0.0053	0	0	0	0	0.007951	0	0.0005933	0.007201	0.0004922	0	0	0	0.0001233	0.0001634	0
147	ATM	chr11	108267312	rs61734354	Conflicting interpretations of pathogenicity	SNP	A	G	-	0.005682	0.0014	0.0045	0	0	0.001	0	0.004316	0	0.0002903	0.003752	0.0002313	0	0	0	3.517e-05	0	0
148	ATM	chr11	108271112	rs374353016	Conflicting interpretations of pathogenicity	SNP	A	G	-	0.011	0.0002	0	0	0.001	0	0	0.0004543	0	4.773e-05	0.0005537	5.782e-05	0	0	0	8.793e-06	0	0
149	BRCA2	chr13	32394785	rs56204128	Conflicting interpretations of pathogenicity	SNP	T	C	-	0.011	0.0002	0.0008	0	0	0	0	0.0006809	0	1.592e-05	0.0002461	0	0	0	0	0	0	0
150	BRIP1	chr17	61683668	rs145855459	Conflicting interpretations of pathogenicity	SNP	T	G	-	0.005682	0.0002	0.0008	0	0	0	0	0.001589	0	0.0001995	0.003038	2.892e-05	0	0	0	0	0	0
151	KIT	chr4	54698478	rs115585711	Conflicting interpretations of pathogenicity	SNP	G	A	-	0.005682	0.0034	0.0129	0	0	0	0	0.009986	0	0.0008282	0.0123	8.678e-05	0	5.44e-05	0	2.643e-05	0.0001631	0
152	PALB2	chr16	23635536	rs45494092	Conflicting interpretations of pathogenicity	SNP	A	G	-	0.005682	0.0068	0.0015	0.0058	0	0.0249	0.0031	0.003641	0.01965	0.01466	0.003142	0.006579	0.00487	0	0.0456	0.01918	0.01258	0.00373
153	PMS2	chr7	5987057	rs115670442	Conflicting interpretations of pathogenicity	SNP	T	C	-	0.005682	0.0002	0.0008	0	0	0	0	0.002043	0	9.945e-05	0.001542	0	0	0	0	0	0	0
154	POLD1	chr19	50399376	rs147911699	Conflicting interpretations of pathogenicity	SNP	G	A	-	0.005682	-	-	-	-	-	-	0.001362	0	9.159e-05	0.001356	0	0	0	0	0	0.0001634	0
155	RAD50	chr5	132591305	rs147366706	Conflicting interpretations of pathogenicity	SNP	G	T	-	0.028	0.0006	0.0023	0	0	0	0	0.003404	0.0001163	0.0001994	0.002649	8.681e-05	0	0	0	2.65e-05	0.0001635	0
156	RECQL4	chr8	144512318	rs34666647	Conflicting interpretations of pathogenicity	SNP	C	T	-	0.005682	0.0012	0	0.0043	0	0.003	0	0.0002379	0.007692	0.004076	0.0008527	0.003191	0.007037	0	0.0002805	0.00688	0.005165	0.0003596
157	RET	chr10	43109124	rs115272158	Conflicting interpretations of pathogenicity	SNP	C	T	-	0.005682	0.0006	0.0023	0	0	0	0	0.00227	0	0.0002192	0.002713	0.0003181	0	0	0	0	0	0
158	RET	chr10	43114671	rs1799939	Conflicting interpretations of pathogenicity	SNP	G	A	-	0.148	0.1691	0.0923	0.2565	0.121	0.1889	0.2403	0.1033	0.1845	0.2102	0.09826	0.3536	0.1946	0.1157	0.2179	0.1851	0.2195	0.2555
159	SDHA	chr5	218372	rs187964306	Conflicting interpretations of pathogenicity	SNP	G	A	-	0.023	0.004	0.0151	0	0	0	0	0.0178	0	0.001369	0.02008	0.001508	0	0	0	5.311e-05	0.001741	0
160	TSC2	chr16	2062579	rs45486591	Conflicting interpretations of pathogenicity	SNP	C	T	-	0.005682	-	-	-	-	-	-	0	0.0001163	5.339e-05	0	0	0.000204	0	4.751e-05	8.213e-05	0	3.394e-05
161	ALK	chr2	29193302	rs76150405	Conflicting interpretations of pathogenicity	SNP	G	A	-	0.017	0.0002	0	0	0	0.001	0	0.000227	0.002326	0.000737	0.000308	2.893e-05	9.932e-05	0	0.0003238	0.001472	0.0006532	0
162	BLM	chr15	90765381	rs28385028	Conflicting interpretations of pathogenicity	SNP	C	T	-	0.005682	0.0034	0.0129	0	0	0	0	0.01137	0	0.000724	0.009782	0.0005204	0	0	0	1.759e-05	0.0004892	0
163	BLM	chr15	90811209	rs28377085	Conflicting interpretations of pathogenicity	SNP	A	G	-	0.005682	0.001	0.003	0	0	0.001	0	0.00273	0	0.0002943	0.002768	0.0003469	0	0	0	0.0001231	0.0004889	0
164	BRIP1	chr17	61683587	rs4987050	Conflicting interpretations of pathogenicity	SNP	A	G	-	0.005682	0.0002	0	0	0	0.001	0	0.000227	0.0006978	0.0007679	6.174e-05	0.001188	0.001389	0	0	0.0009781	0.001964	0.0004253
165	CASR	chr3	122261920	rs147307274	Conflicting interpretations of pathogenicity	SNP	C	T	-	0.005682	0.0008	0.003	0	0	0	0	0.001589	0	8.359e-05	0.001171	5.783e-05	0	0	0	0	0	0
166	CASR	chr3	122262145	rs150412204	Conflicting interpretations of pathogenicity	SNP	G	A	-	0.005682	0.0004	0.0015	0	0	0	0	0.0004539	0	5.569e-05	0.0006153	8.673e-05	0	0	0	0	0	3.266e-05
167	CDKN1C	chr11	2884788	rs546016935	Conflicting interpretations of pathogenicity	SNP	G	C	-	0.005682	0.0002	0	0	0	0.001	0	-	-	0.0001841	0.0001775	8.208e-05	0	0	0	0.0003461	0.0002902	0
168	FH	chr1	241497927	rs367543046	Conflicting interpretations of pathogenicity	INDEL	A	ATTT	-	0.005682	-	-	-	-	-	-	0	0.001817	0.001038	0.0003691	0.0004922	0.005164	0	0.0001386	0.001502	0.002124	0
169	NF1	chr17	31233003	rs2066733	Conflicting interpretations of pathogenicity	SNP	C	T	-	0.017	0.0044	0.0166	0	0	0	0	0.01112	0.0001163	0.000935	0.01292	0.0005782	0	0	0	2.639e-05	0.0001632	3.266e-05
170	POLE	chr12	132664108	rs115830215	Conflicting interpretations of pathogenicity	SNP	G	A	-	0.005682	0.0002	0.0008	0	0	0	0	0.0006809	0	6.761e-05	0.0008612	8.674e-05	0	0	0	0	0	0
171	POLE	chr12	132675436	rs371717068	Conflicting interpretations of pathogenicity	SNP	C	T	-	0.005682	-	-	-	-	-	-	0.0006809	0	4.376e-05	0.0006768	0	0	0	0	0	0	0
172	RB1	chr13	48303978	rs587778823	Conflicting interpretations of pathogenicity	INDEL	ACCG	A	-	0.005682	-	-	-	-	-	-	0.004732	0.004237	0.0003397	0	0.000613	0.0002918	0.0009973	0.0001847	0.0001672	0.001024	0.0001582
173	SMARCB1	chr22	23801025	rs138184483	Conflicting interpretations of pathogenicity	SNP	C	T	-	0.005682	0.0004	0.0015	0	0	0	0	0.003404	0	0.0002783	0.003691	0.0002024	0	0	0	8.79e-06	0	6.533e-05
174	SUFU	chr10	102509196	rs35166585	Conflicting interpretations of pathogenicity	SNP	T	C	-	0.011	0.003	0.0113	0	0	0	0	0.01543	0	0.001088	0.01446	0.0008383	0	0	0	5.388e-05	0.0001633	0
175	SUFU	chr10	102592655	rs150569584	Conflicting interpretations of pathogenicity	SNP	C	T	-	0.005682	0.0008	0.003	0	0	0	0	0.003404	0	0.0003381	0.004552	0.0002602	0	0	0	0	0.0003259	0
176	TSC1	chr9	132896343	rs200200869	Conflicting interpretations of pathogenicity	SNP	G	A	-	0.005682	0.0022	0	0	0	0	0.0112	0.000227	0	0.0009268	0.000123	0	0	0	0	8.795e-06	0.0003263	0.007448
177	RET	chr10	43104980	rs137928436	Likely benign​	SNP	G	A	-	0.005682	0.0004	0.0015	0	0	0	0	0.004784	0	0.0002754	0.003863	0.0002347	0	0	0	0	0	0
178	RET	chr10	43109164	rs148371113	Likely benign​	SNP	G	A	-	0.011	0.001	0.0015	0.0043	0	0	0	0.001816	0	0.0001992	0.002218	0.0002892	0	0	0	1.762e-05	0.0001633	3.267e-05
179	RET	chr10	43114493	rs55846256	Likely benign​	SNP	C	T	-	0.005682	0.0002	0	0	0	0.001	0	0.000227	0	0.0001255	0.0002463	0.0001157	0	0	0.0001141	0.0001761	0.0001639	0
180	RET	chr10	43116586	rs149460492	Likely benign​	SNP	G	A	-	0.005682	-	-	-	-	-	-	0.000227	0	7.953e-06	0.000123	0	0	0	0	0	0	0
181	FH	chr1	241512102	rs1180706892	Likely benign​	SNP	T	A	-	0.005682	-	-	-	-	-	-	-	-	-	-	-	-	-	-	-	-	-
182	FH	chr1	241512108	rs540968725	Likely benign​	SNP	G	C	-	0.005682	-	-	-	-	-	-	-	-	-	-	-	-	-	-	-	-	-
183	CDKN1C	chr11	2885154	rs931922290	Likely benign​	SNP	C	G	-	0.005682	-	-	-	-	-	-	-	-	3.254e-05	0.0008981	0	0	0	0	0	0	0
184	SDHAF2	chr11	61438062	rs140191819	Likely benign​	SNP	C	T	-	0.011	0.0006	0.0023	0	0	0	0	0.003406	0	0.0001988	0.002953	0	0	0	0	0	0.0003257	0
185	CDKN1B	chr12	12717863	rs371308246	Likely benign​	SNP	C	T	-	0.005682	-	-	-	-	-	-	0.000227	0	4.007e-05	0.000192	2.892e-05	0	0	0	5.321e-05	0	0
186	POLE	chr12	132624738	rs148788180	Likely benign​	SNP	G	C	-	0.017	0.0036	0.0129	0.0014	0	0	0	0.008398	0	0.0008765	0.01016	0.001041	0	0	0	0.0001589	0.0001629	0
187	POLE	chr12	132642215	rs5744950	Likely benign​	SNP	G	A	-	0.005682	0.0026	0.0091	0.0014	0	0	0	0.01067	0	0.000763	0.01049	0.0005039	0	0	0	0	0	0
188	POLE	chr12	132665343	rs754686646	Likely benign​	SNP	C	T	-	0.005682	-	-	-	-	-	-	-	-	3.977e-06	6.152e-05	0	0	0	0	0	0	0
189	POLE	chr12	132675749	rs749415346	Likely benign​	SNP	C	A	-	0.005682	-	-	-	-	-	-	-	-	-	-	-	-	-	-	-	-	-
190	POLE	chr12	132677626	rs376923206	Likely benign​	SNP	G	A	-	0.005682	-	-	-	-	-	-	0	0.0001163	9.147e-05	0.0001231	0.0001156	0	0.0001087	0	0.0001055	0	9.8e-05
191	BRCA2	chr13	32332750	rs587780531	Likely benign​	SNP	A	G	-	0.005682	-	-	-	-	-	-	-	-	3.292e-05	0.0004494	0	0	0	0	0	0	3.503e-05
192	BRCA2	chr13	32336608	rs760593257	Likely benign​	SNP	T	G	-	0.005682	-	-	-	-	-	-	-	-	3.98e-06	6.155e-05	0	0	0	0	0	0	0
193	MAX	chr14	65076533	rs145787299	Likely benign​	SNP	C	T	-	0.005682	-	-	-	-	-	-	0.0004539	0.0002326	3.976e-05	0.0003691	0	0	0	0	2.637e-05	0.0001629	0
194	DICER1	chr14	95096010	rs140875148	Likely benign​	SNP	G	A	-	0.005682	0.0012	0.0023	0.0043	0	0	0	0.002043	0	0.0002506	0.002522	0.000318	9.921e-05	0.0002718	0	8.796e-06	0.0006519	0
195	BLM	chr15	90750027	rs34580216	Likely benign​	SNP	G	A	-	0.005682	0.0004	0.0015	0	0	0	0	-	-	7.607e-05	0.0008799	0.0001447	0	0	0	0	0	0
196	BLM	chr15	90798204	rs7171673	Likely benign​	SNP	A	G	-	0.005682	-	-	-	-	-	-	0.0006824	0	5.197e-05	0.0008011	0	0	0	0	0	0	0
197	TSC2	chr16	2083627	rs114209035	Likely benign​	SNP	C	T	-	0.011	0.0042	0.0144	0.0029	0	0	0	-	-	0.0008684	0.01166	0.00101	0	0	0	0	0.0009095	0.0001317
198	CDH1	chr16	68737444	NA	Likely benign​	INDEL	CGCT	C	-	0.028	-	-	-	-	-	-	-	-	-	-	-	-	-	-	-	-	-
199	CDH1	chr16	68813310	rs36103202	Likely benign​	SNP	C	T	-	0.005682	0.0012	0.0045	0	0	0	0	0.001592	0	0.0001114	0.00123	0.0002313	0	0	0	0	0	0
200	FLCN	chr17	17215228	rs137852929	Likely benign​	SNP	G	A	-	0.011	-	-	-	-	-	-	0	0.0001163	5.966e-05	0	0.0001156	0	0	0	7.034e-05	0	9.799e-05
201	NF1	chr17	31163290	rs761086521	Likely benign​	SNP	A	C	-	0.023	-	-	-	-	-	-	-	-	3.979e-06	6.152e-05	0	0	0	0	0	0	0
202	NF1	chr17	31258439	rs17886566	Likely benign​	SNP	A	G	-	0.005682	0.0022	0.0083	0	0	0	0	0.008625	0	0.0005969	0.008243	0.0003762	0	0	0	1.76e-05	0.0001632	0
203	NF1	chr17	31295028	rs16972169	Likely benign​	SNP	A	G	-	0.034	0.009	0.034	0	0	0	0	0.02905	0	0.002098	0.02971	0.001041	0	0	0	3.523e-05	0.0006525	0
204	NF1	chr17	31318487	rs144778786	Likely benign​	SNP	T	C	-	0.005682	0.002	0	0.0014	0	0.008	0.001	0.002043	0.004535	0.002463	0.001354	0.0004355	0.001192	0	0.0001387	0.004444	0.002777	0.00147
205	NF1	chr17	31352260	rs149924365	Likely benign​	SNP	A	G	-	0.005682	0.0004	0.0015	0	0	0	0	0.003177	0	0.0001511	0.002092	0.0001156	0	0	0	0	0	0
206	NF1	chr17	31358507	rs747307832	Likely benign​	SNP	C	T	-	0.011	-	-	-	-	-	-	-	-	6.369e-05	0.0005536	8.683e-05	0	0	0	3.521e-05	0	0
207	RAD51D	chr17	35116992	rs201506572	Likely benign​	SNP	G	A	-	0.017	0.001	0.0038	0	0	0	0	0.004783	0	0.0002935	0.004277	0.0002029	0	0	0	0	0	0
208	AXIN2	chr17	65549597	rs374479599	Likely benign​	SNP	T	C	-	0.005682	-	-	-	-	-	-	0.0004539	0	3.78e-05	0.0005369	3.011e-05	0	0	0	0	0	0
209	SMARCA4	chr19	10987778	rs369239429	Likely benign​	SNP	C	T	-	0.011	-	-	-	-	-	-	0.000947	0	9.921e-05	0.0008512	0.0001249	0	0	0	5.551e-05	0	6.988e-05
210	SMARCA4	chr19	11027826	rs1555781763	Likely benign​	SNP	T	C	-	0.005682	-	-	-	-	-	-	-	-	-	-	-	-	-	-	-	-	-
211	POLD1	chr19	50402468	rs76131127	Likely benign​	SNP	C	T	-	0.005682	0.004	0.0106	0.0086	0	0	0	0.00522	0	0.0005094	0.005564	0.0006463	0	0	0	9.014e-05	0.0003341	0.0001659
212	POLD1	chr19	50416623	rs3218752	Likely benign​	SNP	G	A	-	0.005682	0.0004	0	0	0	0.002	0	0.0006922	0.002351	0.001462	0.0007649	0.0001858	0	0	0.0005115	0.002736	0.001076	0.001234
213	BARD1	chr2	214780569	rs372679962	Likely benign​	SNP	A	C	-	0.005682	-	-	-	-	-	-	0.000227	0	-	-	-	-	-	-	-	-	-
214	RUNX1	chr21	34799341	rs59802347	Likely benign​	SNP	G	A	-	0.057	0.012	0.0446	0.0014	0	0	0	0.03677	0	0.002819	0.03845	0.00211	0	0	0	4.395e-05	0.0009772	0
215	RUNX1	chr21	34834517	rs150042294	Likely benign​	SNP	C	T	-	0.005682	0.0002	0	0	0	0	0.001	0.0006809	0	0.0001235	0.001354	5.782e-05	0	0	0.0002338	1.761e-05	0	0
216	SMARCB1	chr22	23801146	rs34545858	Likely benign​	SNP	G	A	-	0.017	0.0054	0.0182	0.0043	0	0	0	-	-	0.001398	0.01847	0.0008421	0	0	0	0.0001331	0.0008205	6.569e-05
217	NF2	chr22	29694767	rs145446060	Likely benign​	SNP	G	A	-	0.005682	0.0008	0.0023	0	0	0	0.001	0.001362	0.0001163	0.0001441	0.0008687	0.0001161	0	0.0001091	0	0	0.0001636	0.0004925
218	MLH1	chr3	37048583	rs55907433	Likely benign​	SNP	A	G	-	0.011	0.0026	0.0091	0.0014	0	0	0	0.009305	0.0001163	0.001051	0.00935	0.0005493	0.007344	0	0	8.804e-05	0.001468	0
219	MITF	chr3	69938004	rs150591206	Likely benign​	SNP	C	T	-	0.005682	-	-	-	-	-	-	0.000227	0	2.789e-05	0.0003691	2.892e-05	0	0	0	0	0	0
220	MITF	chr3	69965240	rs142263283	Likely benign​	SNP	A	G	-	0.011	0.0006	0.0023	0	0	0	0	0.001816	0	0.0001361	0.001856	8.681e-05	0	0	0	8.902e-06	0	0
221	GATA2	chr3	128481909	rs544866789	Likely benign​	SNP	A	G	-	0.005682	0.0002	0.0008	0	0	0	0	-	-	2.392e-05	0.0003083	2.892e-05	0	0	0	0	0	0
222	PDGFRA	chr4	54263719	rs112117596	Likely benign​	SNP	G	A	-	0.005682	-	-	-	-	-	-	0.0004539	0	6.765e-05	0.0006767	0.0001736	0	0	0	0	0	0
223	SDHA	chr5	235213	rs370002515	Likely benign​	SNP	G	A	-	0.005682	-	-	-	-	-	-	0.000227	0	-	-	-	-	-	-	-	-	-
224	SDHA	chr5	236565	rs878854626	Likely benign​	SNP	A	G	-	0.005682	-	-	-	-	-	-	-	-	-	-	-	-	-	-	-	-	-
225	TERT	chr5	1253764	rs750020682	Likely benign​	SNP	C	T	-	0.005682	-	-	-	-	-	-	-	-	2.048e-05	0.0001335	0	0	5.619e-05	4.739e-05	9.08e-06	0	0
226	TERT	chr5	1280272	rs34170122	Likely benign​	SNP	G	C	-	0.005682	0.0002	0.0008	0	0	0	0	0.00227	0	0.0001552	0.002094	0.0001157	0	0	0	0	0	3.266e-05
227	APC	chr5	112818980	rs748010172	Likely benign​	SNP	T	C	-	0.005682	-	-	-	-	-	-	-	-	3.983e-06	6.152e-05	0	0	0	0	0	0	0
228	APC	chr5	112839740	rs876658384	Likely benign​	SNP	C	G	-	0.034	-	-	-	-	-	-	-	-	3.985e-06	6.154e-05	0	0	0	0	0	0	0
229	APC	chr5	112840263	rs763578917	Likely benign​	SNP	A	G	-	0.034	-	-	-	-	-	-	-	-	7.596e-05	6.199e-05	0	0	0	0	0.0001508	0	3.268e-05
230	RAD50	chr5	132591918	rs142619269	Likely benign​	SNP	C	T	-	0.005682	0.0002	0.0008	0	0	0	0	0.0006809	0	5.575e-05	0.0008019	2.894e-05	0	0	0	0	0	0
231	PMS2	chr7	5987054	rs63750055	Likely benign​	SNP	G	T	-	0.005682	0.0056	0.0189	0.0029	0	0.001	0	0.01725	0.000814	0.002256	0.02036	0.003209	0.0004961	0	0	0.0008883	0.003095	3.266e-05
232	MET	chr7	116740908	rs55755322	Likely benign​	SNP	A	G	-	0.005682	0.0012	0	0	0.006	0	0	0	0.0001207	5.611e-05	0	0	0	0.0007231	0	8.831e-06	0	0
233	NBN	chr8	89955363	rs28538230	Likely benign​	SNP	T	C	-	0.005682	0.0004	0.0015	0	0	0	0	0.005674	0	0.0002706	0.004124	2.895e-05	0	0	0	0	0	0
234	NBN	chr8	89980833	rs61754795	Likely benign​	SNP	A	G	-	0.005682	0.0022	0	0	0	0.001	0.0102	0.001816	0.004535	0.003173	0.001231	0.001532	0.0002977	0	0.0008841	0.003951	0.00261	0.007743
235	RECQL4	chr8	144515008	rs377022089	Likely benign​	SNP	C	T	-	0.011	-	-	-	-	-	-	0	0.0001175	6.997e-05	0	0	0	0	0	0.0001094	0	0.0001657
236	RECQL4	chr8	144516605	rs188859497	Likely benign​	SNP	G	A	-	0.011	0.0008	0.003	0	0	0	0	0.001032	0	0.0001653	0.002378	0.000118	0	0	0	0	0.0001693	0
237	RECQL4	chr8	144517118	rs375568877	Likely benign​	SNP	G	T	-	0.005682	0.0006	0.0023	0	0	0	0	0.001266	0	9.362e-05	0.001326	0	0	0	0	2.714e-05	0	0
238	RECQL4	chr8	144517716	rs1034662952	Likely benign​	SNP	C	T	-	0.005682	-	-	-	-	-	-	-	-	-	-	-	-	-	-	-	-	-
239	FANCC	chr9	95125107	rs747463354	Likely benign​	SNP	A	C	-	0.005682	-	-	-	-	-	-	-	-	1.988e-05	0	0	0	0	0	4.395e-05	0	0
240	FANCC	chr9	95149937	rs150647141	Likely benign​	SNP	G	A	-	0.005682	-	-	-	-	-	-	0.001135	0	0.0001009	0.001464	0	0	5.715e-05	0	9.344e-06	0	0
241	PTCH1	chr9	95456387	rs370936145	Likely benign​	SNP	G	A	-	0.005682	0.0004	0.0015	0	0	0	0	0.000227	0	6.372e-05	0.0006772	5.784e-05	0	0	0	0	0.0001631	6.534e-05
242	PTCH1	chr9	95468951	rs62637629	Likely benign​	SNP	C	T	-	0.005682	0.0004	0.0015	0	0	0	0	0.002497	0	0.000183	0.002584	2.891e-05	0	0	0	1.758e-05	0.0001629	0
243	PTCH1	chr9	95469914	rs1588578518	Likely benign​	SNP	C	T	-	0.005682	-	-	-	-	-	-	-	-	-	-	-	-	-	-	-	-	-
244	RET	chr10	43102379	rs1800859	Benign/Likely Benign	SNP	C	A	-	0.011	0.0054	0.0008	0.0173	0	0.0139	0	0.002724	0.01186	0.007362	0.001415	0.008673	0.01399	0.002392	0.002865	0.01056	0.0101	0.0005879
245	RET	chr10	43102472	rs141290380	Benign/Likely Benign	SNP	C	T	-	0.005682	0.002	0.0068	0.0014	0	0	0	0.006809	0	0.0004573	0.006459	0.0002313	0	0	0	1.758e-05	0	0
246	SDHB	chr1	17044791	rs35962811	Benign/Likely Benign	SNP	T	C	-	0.011	0.0024	0.0083	0.0014	0	0	0	0.008398	0	0.0006802	0.008428	0.0008095	0	0	0	8.798e-06	0.0008149	0
247	SDHB	chr1	17053988	rs111430410	Benign/Likely Benign	SNP	C	T	-	0.005682	0.0014	0.0053	0	0	0	0	0.006809	0	0.0003911	0.005212	0.0003502	0	0	0	0	0.0005071	0
248	SDHB	chr1	17054012	rs11203289	Benign/Likely Benign	SNP	G	C	-	0.074	0.0134	0.0492	0.0014	0	0.001	0	0.03885	0.0001163	0.00312	0.04463	0.001492	0	0	0	0.0001292	0.001861	6.683e-05
249	MUTYH	chr1	45329355	rs3219497	Benign/Likely Benign	SNP	C	T	-	0.057	0.0134	0.0484	0.0014	0.001	0	0.001	0.03654	0	0.00266	0.03771	0.001185	0	0	0.000231	3.516e-05	0.0006515	6.533e-05
250	MUTYH	chr1	45329412	rs140118273	Benign/Likely Benign	SNP	G	A	-	0.005682	0.0046	0.0038	0.0086	0	0.008	0.0041	0.008171	0.01256	0.008411	0.007382	0.006881	0.02342	0	0.004758	0.01111	0.01124	0.002776
251	MUTYH	chr1	45331227	rs74318065	Benign/Likely Benign	SNP	C	G	-	0.011	0.0104	0.0129	0	0.0308	0.002	0.002	0.01044	0.0009302	0.004609	0.01095	0.001041	0.00377	0.0249	0.008688	0.001134	0.005537	0.003201
252	MUTYH	chr1	45334484	rs3219484	Benign/Likely Benign	SNP	C	T	-	0.017	0.0204	0.0015	0.0231	0.002	0.0537	0.0286	0.01226	0.06942	0.04848	0.01058	0.01737	0.04296	0.0001631	0.0748	0.07094	0.04853	0.0325
253	CDC73	chr1	193233023	rs116358657	Benign/Likely Benign	SNP	A	G	-	0.005682	0.0076	0.0287	0	0	0	0	0.01634	0.0001163	0.001158	0.01576	0.0007811	0	0	0	4.399e-05	0.0004894	0
254	FH	chr1	241519618	rs181655698	Benign/Likely Benign	SNP	C	T	-	0.005882	0.004	0.0136	0.0029	0	0	0	0.00961	0	0.0006596	0.01086	0.0007363	0	0	0	1.932e-05	0	0
255	BMPR1A	chr10	86900031	rs11818239	Benign/Likely Benign	SNP	G	A	-	0.199	0.0413	0.1528	0.0072	0	0	0	0.13	0.001047	0.01066	0.1414	0.007951	0	5.438e-05	0	0.0006069	0.005055	0.0002613
256	BMPR1A	chr10	86919443	rs35572415	Benign/Likely Benign	SNP	C	T	-	0.011	0.0126	0.0008	0.036	0	0.0308	0.0061	0.003404	0.02616	0.0146	0.003694	0.01405	0.01439	0	0.006144	0.02191	0.01729	0.008231
257	BMPR1A	chr10	86923428	rs55845713	Benign/Likely Benign	SNP	G	C	-	0.005682	0.0008	0.003	0	0	0	0	0.004085	0.0001163	0.0002585	0.003506	0.0001445	0	0	0	2.637e-05	0	0
258	SUFU	chr10	102504164	rs189234140	Benign/Likely Benign	SNP	G	A	-	0.011	0.003	0.0113	0	0	0	0	0.01118	0	0.0009045	0.01501	0.0008554	0	0	0	5.452e-05	0.0002403	0
259	SUFU	chr10	102617423	rs141950577	Benign/Likely Benign	SNP	T	C	-	0.011	0.0032	0.0121	0	0	0	0	0.0177	0	0.001169	0.01575	0.0008963	0	0	0	5.274e-05	0.000163	0
260	SUFU	chr10	102627177	rs17114803	Benign/Likely Benign	SNP	T	C	-	0.239	0.246	0.2277	0.2378	0.4335	0.0934	0.2403	0.2165	0.08337	0.1602	0.2242	0.267	0.07153	0.4133	0.07452	0.08634	0.1238	0.2252
261	CDKN1C	chr11	2884878	rs878853634	Benign/Likely Benign	INDEL	CGGGGCCGGGGCT	C	-	0	-	-	-	-	-	-	-	-	-	-	-	-	-	-	-	-	-
262	CDKN1C	chr11	2884962	rs533485167	Benign/Likely Benign	SNP	C	G	-	0.012	0.0004	0	0	0	0.002	0	-	-	0.01351	-	-	-	-	0	0.01402	0	-
263	WT1	chr11	32399987	rs2234590	Benign/Likely Benign	SNP	T	C	-	0.125	0.0449	0.1641	0.0115	0	0	0	0.1458	0.0005815	0.01162	0.1496	0.008875	0.003473	0	0	0.0007649	0.00684	0.0006206
264	MEN1	chr11	64807948	rs150512958	Benign/Likely Benign	SNP	G	A	-	0.005682	0.0014	0.0053	0	0	0	0	0.004998	0	0.0004814	0.006892	0.0002602	0	0	0	0	0	0
265	MEN1	chr11	64809675	rs61736636	Benign/Likely Benign	SNP	G	A	-	0.005682	0.0106	0.0038	0.0043	0	0.0378	0.0072	0.008405	0.03561	0.0278	0.006705	0.01038	0.007938	0.0001087	0.06435	0.04064	0.03148	0.007644
266	AIP	chr11	67490363	rs141715817	Benign/Likely Benign	SNP	G	A	-	0.005682	0.0006	0.0023	0	0	0	0	0.001818	0	0.0001692	0.00231	0.000116	0	0	0	0	0.0001647	0
267	AIP	chr11	67490891	rs35665586	Benign/Likely Benign	SNP	C	A	-	0.005682	0.0062	0.0219	0.0029	0	0	0	0.01594	0.0001165	0.001354	0.01865	0.0009577	0	0	0	8.964e-06	0.0008273	3.271e-05
268	MRE11	chr11	94470486	rs115244417	Benign/Likely Benign	SNP	G	C	-	0.017	0.015	0.0537	0.0029	0	0.002	0	0.04498	0.0002327	0.003529	0.04704	0.002201	0	0	0	0.0002819	0.001472	0.0001634
269	MRE11	chr11	94470519	rs13447633	Benign/Likely Benign	SNP	T	C	-	0.005682	0.0044	0.0144	0.0043	0	0	0	0.00886	0	0.0006889	0.009542	0.0004342	0	0	0	8.808e-06	0.0003271	0
270	MRE11	chr11	94471648	rs13447632	Benign/Likely Benign	SNP	T	C	-	0.005682	0.0038	0.0129	0.0029	0	0	0	0.008178	0	0.000789	0.009175	0.0009567	0	0	0	0.0001146	0.0004904	0
271	MRE11	chr11	94490865	rs116679717	Benign/Likely Benign	SNP	C	T	-	0.017	0.0026	0.0091	0.0014	0	0	0	0.008632	0	0.0007559	0.01033	0.0004047	0	0	0	1.76e-05	0.0006523	6.534e-05
272	ATM	chr11	108244113	rs2235003	Benign/Likely Benign	SNP	T	C	-	0.097	0.028	0.1006	0.0101	0	0	0	0.08723	0.0001163	0.006872	0.0937	0.004719	0	0	0	0.0002113	0.002453	0.0001633
273	ATM	chr11	108244860	rs3218674	Benign/Likely Benign	SNP	C	T	-	0.017	0.0036	0	0.0029	0.001	0.0149	0	0.002273	0.01338	0.01127	0.001784	0.002836	0.0001986	0	0.04171	0.01526	0.009317	0.0003267
274	ATM	chr11	108249043	rs1800727	Benign/Likely Benign	SNP	C	G	-	0.057	0.019	0.0696	0.0043	0	0	0	0.0502	0	0.003884	0.05168	0.002487	0	0	0	0.0002377	0.00343	6.533e-05
275	ATM	chr11	108251006	rs2235000	Benign/Likely Benign	SNP	G	A	-	0.023	0.0176	0.0635	0.0058	0	0	0	0.06202	0.0002327	0.004412	0.06048	0.002921	0	0	0	0.0001232	0.001638	0.0002613
276	ATM	chr11	108251865	rs2227924	Benign/Likely Benign	SNP	C	G	-	0.028	0.0184	0.0658	0.0058	0	0.001	0	0.05134	0.0001163	0.003884	0.05242	0.002111	9.925e-05	0	0	0.00022	0.003264	0.0001633
277	ATM	chr11	108254034	rs4986761	Benign/Likely Benign	SNP	T	C	-	0.005682	0.0044	0	0.0101	0	0.0129	0.002	0.003864	0.01094	0.007958	0.00156	0.006282	0.008061	0.0001089	0.004907	0.01184	0.01084	0.005099
278	ATM	chr11	108257592	rs641252	Benign/Likely Benign	SNP	A	C	-	0.005682	0.003	0.0106	0.0014	0	0	0	0.007497	0	0.0007045	0.01009	0.0002602	0	0	0	2.639e-05	0.000163	0
279	ATM	chr11	108267318	rs3218673	Benign/Likely Benign	SNP	C	T	-	0.028	0.0164	0.0582	0.0058	0	0.001	0	0.04702	0.0001163	0.003532	0.0478	0.002024	9.921e-05	0	0	0.0001847	0.002608	9.8e-05
280	ATM	chr11	108268456	rs3218687	Benign/Likely Benign	SNP	A	G	-	0.028	0.0164	0.0582	0.0058	0	0.001	0	0.04725	0.0001163	0.003549	0.04793	0.002053	9.923e-05	0	0	0.0001935	0.002608	9.8e-05
281	ATM	chr11	108272572	rs3092857	Benign/Likely Benign	SNP	A	G	-	0.051	0.0142	0.053	0.0014	0	0	0	0.04021	0	0.003072	0.04256	0.001764	0	0	0	6.16e-05	0.001633	9.801e-05
282	ATM	chr11	108279589	rs2229020	Benign/Likely Benign	SNP	A	G	-	0.017	0.0076	0.028	0.0014	0	0	0	0.02113	0.0001163	0.001738	0.02272	0.001504	0	0	0	8.823e-05	0.0008167	0
283	ATM	chr11	108289013	rs147738621	Benign/Likely Benign	SNP	A	G	-	0.005682	-	-	-	-	-	-	0.0002272	0	1.194e-05	0.0001846	0	0	0	0	0	0	0
284	ATM	chr11	108327664	rs4988111	Benign/Likely Benign	SNP	T	C	-	0.011	0.0072	0.0257	0.0029	0	0	0	0.02476	0.0001163	0.001621	0.02253	0.0008385	9.932e-05	0	0	6.172e-05	0.0004904	3.266e-05
285	SDHD	chr11	112089009	rs61734352	Benign/Likely Benign	SNP	C	T	-	0.023	0.007	0.0257	0.0014	0	0	0	0.01931	0.0001164	0.001777	0.02454	0.001272	0	0	0	1.758e-05	0.0003258	0
286	CDKN1B	chr12	12718926	rs73281150	Benign/Likely Benign	SNP	C	T	-	0.005682	0.0032	0.0106	0.0029	0	0	0	0.01203	0.0001163	0.0008914	0.01288	0.0001157	0	0	0	5.278e-05	0.0006515	3.268e-05
287	POLE	chr12	132624741	rs73481453	Benign/Likely Benign	SNP	T	A	deletion (0.57)	0.023	0.005	0.0189	0	0	0	0	0.01407	0.0001163	0.001199	0.01638	0.0008095	0	0	0	3.532e-05	0.0003259	3.266e-05
288	POLE	chr12	132624795	rs73155056	Benign/Likely Benign	SNP	T	A	-	0.005682	0.0016	0	0.0014	0	0.007	0	0.0004539	0.005	0.00469	0.0008621	0.001619	0.002284	0	0.02611	0.004208	0.003913	0.0005879
289	POLE	chr12	132638109	rs5744972	Benign/Likely Benign	SNP	T	G	-	0.005682	0.012	0.0454	0	0	0	0	0.03064	0.0004651	0.002382	0.03187	0.001995	9.921e-05	0	0	4.396e-05	0.0009775	0
290	POLE	chr12	132638122	rs5744971	Benign/Likely Benign	SNP	T	C	-	0.005682	0.0024	0.0083	0.0014	0	0	0	0.009079	0	0.0006725	0.009415	0.000434	0	0	0	8.797e-06	0	0
291	POLE	chr12	132661101	rs5744845	Benign/Likely Benign	SNP	G	A	-	0.005682	0.012	0.0454	0	0	0	0	0.03087	0.0005814	0.002403	0.03205	0.001966	9.921e-05	0	0	6.157e-05	0.0009775	3.266e-05
292	POLE	chr12	132665430	rs5744822	Benign/Likely Benign	SNP	C	T	-	0.005682	0.0214	0.0015	0.0202	0.0387	0.0268	0.0256	0.003858	0.02302	0.02351	0.003753	0.01189	0.01568	0.03389	0.04206	0.02522	0.02502	0.02476
293	POLE	chr12	132676609	rs5744758	Benign/Likely Benign	SNP	G	A	-	0.017	0.0036	0.0136	0	0	0	0	0.008171	0	0.0008233	0.01181	0.0004048	0	0	0	0	0	3.267e-05
294	POLE	chr12	132677385	rs5744752	Benign/Likely Benign	SNP	C	T	-	0.011	0.0034	0.0121	0.0014	0	0	0	0.01044	0.0001163	0.000843	0.01015	0.0008094	0	0.0001087	0	0.0001231	0.0003257	3.266e-05
295	BRCA2	chr13	32333276	rs75419644	Benign/Likely Benign	SNP	T	C	-	0.051	0.001	0.0038	0	0	0	0	0.005455	0	0.0004	0.005543	0.0002124	0	0	0	2.715e-05	0	0
296	BRCA2	chr13	32336493	rs55816687	Benign/Likely Benign	SNP	A	T	-	0.005682	0.0024	0.0091	0	0	0	0	0.004312	0	0.0003545	0.005405	2.896e-05	0	0	0	0	0.0001635	0
297	BRCA2	chr13	32337141	rs2227943	Benign/Likely Benign	SNP	T	C	-	0.017	0.002	0.0076	0	0	0	0	0.01089	0.0001164	0.0007334	0.01064	0.0003186	0	0	0	8.82e-06	0	0
298	BRCA2	chr13	32337619	rs36060526	Benign/Likely Benign	SNP	T	C	-	0.028	0.0068	0.0257	0	0	0	0	0.02232	0	0.001905	0.0254	0.001118	0	5.69e-05	0	2.788e-05	0.0001807	3.87e-05
299	BRCA2	chr13	32338162	rs543304	Benign/Likely Benign	SNP	T	C	-	0.176	0.1681	0.1846	0.1527	0.1726	0.1998	0.1196	0.1984	0.1874	0.1746	0.1885	0.1754	0.1455	0.1671	0.1827	0.192	0.1809	0.1012
300	BRCA2	chr13	32338426	rs140556653	Benign/Likely Benign	SNP	A	C	-	0.017	0.0006	0.0023	0	0	0	0	0.00227	0	0.0001172	0.001675	5.936e-05	0	0	0	0	0	0
301	BRCA2	chr13	32338596	rs70953664	Benign/Likely Benign	SNP	C	T	-	0.005682	0.0024	0.0091	0	0	0	0	0.006639	0	0.0005611	0.007371	0.0003349	0	0	0	6.308e-05	0.0008509	0
302	BRCA2	chr13	32338918	rs206075	Benign/Likely Benign	SNP	A	G	-	0.92	-	0.9039	0.9971	1	0.999	1	0.9296	0.9994	0.9944	0.9257	0.9957	1	0.9999	1	0.9996	0.9966	0.9999
303	BRCA2	chr13	32354870	rs45574331	Benign/Likely Benign	SNP	G	C	-	0.028	0.0068	0.0257	0	0	0	0	0.02385	0	0.001768	0.02531	0.001129	0	5.439e-05	0	2.644e-05	0.0001645	3.269e-05
304	BRCA2	chr13	32355095	rs1799955	Benign/Likely Benign	SNP	A	G	-	0.148	0.2326	0.2073	0.1988	0.369	0.2087	0.1748	0.2077	0.2133	0.2254	0.2155	0.1799	0.2078	0.382	0.237	0.2162	0.2229	0.2199
305	BRCA2	chr13	32357750	rs61754138	Benign/Likely Benign	SNP	G	A	-	0.017	0.0042	0.0136	0.0043	0	0	0	0.006128	0	0.0005822	0.007315	0.0005792	0	0	0	2.644e-05	0.0006553	3.269e-05
306	BRCA2	chr13	32370530	rs9590940	Benign/Likely Benign	SNP	A	C	-	0.017	0.0144	0.0545	0	0	0	0	0.03813	0.0001163	0.003107	0.04393	0.001648	0.0002977	0	0	2.638e-05	0.0006523	0
307	BRCA2	chr13	32397030	rs55775473	Benign/Likely Benign	SNP	G	C	-	0.005682	0.0024	0.0091	0	0	0	0	0.004312	0	0.00037	0.005352	0.0001446	0	0	0	0	0.0001631	0
308	BRCA2	chr13	32398634	rs56309455	Benign/Likely Benign	SNP	C	T	-	0.005682	0.001	0.0038	0	0	0	0	0.003631	0	0.0002587	0.00277	0.000434	0	0	0	8.802e-06	0.000653	0
309	RB1	chr13	48381322	rs4151539	Benign/Likely Benign	SNP	C	G	-	0.023	0.0062	0.0234	0	0	0	0	0.01816	0.0004651	0.001529	0.01943	0.001607	0	0	0	5.324e-05	0.0008243	3.309e-05
310	RB1	chr13	48381380	rs143948310	Benign/Likely Benign	SNP	A	G	-	0.011	0.002	0.0076	0	0	0	0	0.00749	0.0001163	0.0005359	0.007573	0.000262	0	0	0	1.77e-05	0	0
311	DICER1	chr14	95094011	rs114861074	Benign/Likely Benign	SNP	C	T	-	0.023	0.0066	0.025	0	0	0	0	0.01702	0.0003488	0.001388	0.01747	0.00107	0	0	0	0.0001495	0.001141	0.0001307
312	DICER1	chr14	95095812	rs116247322	Benign/Likely Benign	SNP	G	A	-	0.023	0.0064	0.0242	0	0	0	0	0.01566	0.0002326	0.001396	0.01666	0.001041	0.0007938	0.0008711	0	0.0001147	0.000981	6.533e-05
313	DICER1	chr14	95105142	rs114964211	Benign/Likely Benign	SNP	A	G	-	0.045	0.0168	0.0628	0.0014	0	0	0	0.04108	0.0002326	0.003314	0.04448	0.002428	0	0	0	0.0001319	0.00163	3.266e-05
314	DICER1	chr14	95108390	rs112712209	Benign/Likely Benign	SNP	C	T	-	0.028	0.0094	0.034	0.0029	0	0	0	0.02111	0	0.001782	0.02394	0.001243	0	0	0	6.159e-05	0.0009788	9.799e-05
315	DICER1	chr14	95115687	rs141651702	Benign/Likely Benign	SNP	C	T	-	0.023	0.0102	0.0371	0.0014	0.001	0	0	0.02474	0	0.001968	0.02688	0.001359	0	5.437e-05	0	5.275e-05	0.0006515	0
316	DICER1	chr14	95130146	rs142815547	Benign/Likely Benign	SNP	C	T	-	0.005682	0.0016	0.0053	0.0014	0	0	0	0.006128	0	0.000586	0.007087	0.0003184	0	0	0	0.0001498	0.0006532	0
317	BLM	chr15	90749687	rs35886055	Benign/Likely Benign	SNP	A	G	-	0.023	0.0102	0.0363	0.0043	0	0	0	0.03298	0.0001163	0.002296	0.03183	0.001128	0	0	0	0.000132	0.0009804	3.266e-05
318	BLM	chr15	90749883	rs28903082	Benign/Likely Benign	SNP	G	A	-	0.017	0.0056	0.0197	0.0029	0	0	0	0.01706	0	0.001278	0.01763	0.0006981	0	0	0	6.177e-05	0.0003288	3.283e-05
319	BLM	chr15	90760181	rs28385009	Benign/Likely Benign	SNP	T	C	-	0.005682	0.0106	0	0	0.0228	0.005	0.0256	0.0002275	0.0008143	0.008023	6.153e-05	0.002979	0	0.0229	0.03128	0.001284	0.004728	0.02091
320	BLM	chr15	90782869	rs2227935	Benign/Likely Benign	SNP	C	T	-	0.08	0.0513	0.0749	0.049	0	0.0736	0.0511	0.07348	0.06526	0.05561	0.06754	0.03709	0.03932	0.0004352	0.1015	0.0649	0.05343	0.04223
321	BLM	chr15	90794249	rs2227933	Benign/Likely Benign	SNP	G	A	-	0.182	0.1512	0.1974	0.1124	0.1855	0.165	0.0665	0.1895	0.182	0.1564	0.1878	0.09136	0.166	0.1803	0.1464	0.1868	0.1582	0.08821
322	BLM	chr15	90794275	rs2229035	Benign/Likely Benign	SNP	C	A	-	0.005682	0.0022	0.0068	0.0029	0	0	0	0.01046	0	0.0008772	0.01191	0.0005546	0	0	0	1.767e-05	0.0008224	0
323	BLM	chr15	90803693	rs2227934	Benign/Likely Benign	SNP	C	A	-	0.125	0.1332	0.1309	0.1052	0.1875	0.165	0.0675	0.1242	0.1824	0.1515	0.1212	0.08845	0.1662	0.1798	0.1463	0.1867	0.156	0.08883
324	BLM	chr15	90804221	rs28385141	Benign/Likely Benign	SNP	G	A	-	0.005682	0.0022	0.0076	0.0014	0	0	0	0.006597	0.0001163	0.0005929	0.008066	0.0004626	0	0	0	0	0.0003266	0
325	BLM	chr15	90811275	rs1063147	Benign/Likely Benign	SNP	C	T	-	0.108	0.1328	0.1278	0.1037	0.1875	0.167	0.0685	0.1272	0.1837	0.1515	0.1229	0.08462	0.1663	0.177	0.1499	0.1876	0.1552	0.08849
326	BLM	chr15	90811290	rs56009845	Benign/Likely Benign	SNP	C	T	-	0.011	0.0044	0.0166	0	0	0	0	0.0182	0	0.001138	0.01606	0.0005493	0	0.0001631	0	8.794e-06	0	6.533e-05
327	TSC2	chr16	2053378	rs45485999	Benign/Likely Benign	SNP	C	T	-	0.005682	0.001	0.0038	0	0	0	0	0.002285	0	0.0001739	0.002652	9.689e-05	0	0	0	0	0	0
328	TSC2	chr16	2053485	rs45517104	Benign/Likely Benign	SNP	G	T	-	0.034	0.0092	0.034	0.0014	0	0	0	0.03255	0	0.002577	0.0391	0.00142	0	0	0	0.0002529	0.002569	4.423e-05
329	TSC2	chr16	2056224	rs147196739	Benign/Likely Benign	SNP	G	A	-	0.011	-	-	-	-	-	-	0.002957	0	0.000249	0.002708	5.783e-05	0	0	4.643e-05	9.872e-05	0.0006538	0
330	TSC2	chr16	2056724	rs45473698	Benign/Likely Benign	SNP	C	G	-	0.005682	0.0018	0	0.0043	0	0.004	0.002	0.000455	0.002674	0.003299	0.0006152	0.001706	0.004563	0	0.01144	0.003543	0.002936	0.001862
331	TSC2	chr16	2058846	rs45517141	Benign/Likely Benign	SNP	G	A	-	0.028	0.0036	0.0129	0.0014	0	0	0	0.01275	0.0001164	0.0008492	0.01132	0.0005986	0	0	0	8.369e-05	0.0003382	0
332	TSC2	chr16	2064371	rs35896166	Benign/Likely Benign	SNP	C	T	-	0.023	0.0074	0.028	0	0	0	0	0.02229	0.0002326	0.001983	0.0261	0.001445	0.0009929	0	0	8.81e-05	0.0006525	0
333	TSC2	chr16	2072867	rs45517221	Benign/Likely Benign	SNP	C	T	-	0.017	0.0058	0.0219	0	0	0	0	0.01388	0.0001163	0.001219	0.01726	0.0007229	0	0	0	8.819e-06	0	0
334	TSC2	chr16	2083725	rs45517320	Benign/Likely Benign	SNP	C	T	-	0.011	0.0092	0.0333	0.0029	0	0	0	0.02083	0.0002333	0.001889	0.02595	0.001804	0	0	0	4.987e-05	0.0003586	3.661e-05
335	TSC2	chr16	2083726	rs11551373	Benign/Likely Benign	SNP	G	A	-	0.091	0.0218	0.0772	0.0058	0.001	0.002	0	0.06633	0.0001166	0.004935	0.0681	0.003742	0.0002131	0	0	0.0002772	0.002148	0.0001817
336	TSC2	chr16	2083797	rs45517323	Benign/Likely Benign	SNP	G	A	-	0.028	0.0202	0.0703	0.0072	0.001	0.002	0	0.04755	0.0006986	0.005355	0.05346	0.002515	0.0009128	0.0006047	0.01095	0.001121	0.003178	6.654e-05
337	TSC2	chr16	2084329	rs201688447	Benign/Likely Benign	SNP	G	A	-	0.005682	0.0002	0.0008	0	0	0	0	-	-	3.217e-05	6.241e-05	0.0001448	0	0	0	8.946e-06	0.0001646	0
338	TSC2	chr16	2084538	rs150397923	Benign/Likely Benign	SNP	G	A	-	0.017	0.0054	0.0204	0	0	0	0	0.01288	0.0001167	0.001155	0.01715	0.0007073	0	0	0	0	0	3.314e-05
339	TSC2	chr16	2085298	rs45517354	Benign/Likely Benign	SNP	C	T	-	0.028	0.0038	0.0121	0.0029	0	0.001	0	0.01343	0.0002327	0.0008603	0.01154	0.0005208	0	5.444e-05	0	7.999e-05	0.0001638	0
340	TSC2	chr16	2086790	rs115200071	Benign/Likely Benign	SNP	C	T	-	0.005682	0.002	0.0076	0	0	0	0	0.006606	0.0005822	0.0005622	0.007476	8.698e-05	0	0	0	0.0001517	0	0
341	TSC2	chr16	2086865	rs35534817	Benign/Likely Benign	SNP	C	T	-	0.085	0.0272	0.0983	0.0086	0	0	0	0.06784	0.0003499	0.00543	0.07435	0.005206	0	0	5.494e-05	0.0002968	0.002421	7.475e-05
342	TSC2	chr16	2087898	rs35118875	Benign/Likely Benign	SNP	G	A	-	0.011	0.0042	0.0144	0.0029	0	0	0	0.01572	0	0.001065	0.01405	0.0007525	0	0	0	5.335e-05	0.0008202	9.803e-05
343	TSC2	chr16	2087907	rs45467993	Benign/Likely Benign	SNP	C	T	-	0.005682	-	-	-	-	-	-	0.0002276	0	4.006e-05	6.221e-05	8.682e-05	0	0	0	2.667e-05	0	9.808e-05
344	TSC2	chr16	2087923	rs137854209	Benign/Likely Benign	INDEL	TCCCTGCAGTGCAGGAAAGGTAGGGCCGGGTGGGG	T	-	0.005682	-	-	-	-	-	-	-	-	-	-	-	-	-	-	-	-	-
345	TSC2	chr16	2088507	rs9209	Benign/Likely Benign	SNP	G	C	-	0.028	0.0106	0.0401	0	0	0	0	0.02934	0.0001163	0.00242	0.03404	0.001273	0	0	0	7.099e-05	0.0004913	3.267e-05
346	PALB2	chr16	23607914	rs45516100	Benign/Likely Benign	SNP	A	C	-	0.011	0.0176	0.0121	0.0303	0.001	0.0298	0.0204	0.02117	0.03151	0.02366	0.01686	0.01633	0.03512	0.0001087	0.01991	0.02926	0.02933	0.02662
347	PALB2	chr16	23624049	rs45624036	Benign/Likely Benign	SNP	C	T	-	0.011	0.001	0	0	0	0.005	0	0.001138	0.00593	0.005165	0.001484	0.001997	0.003778	0	0.01673	0.006595	0.003923	0.001014
348	PALB2	chr16	23634870	rs152451	Benign/Likely Benign	SNP	T	C	-	0.176	0.1508	0.2405	0.0908	0.1786	0.0934	0.1022	0.2208	0.09093	0.1045	0.2159	0.07728	0.07626	0.1739	0.09599	0.08835	0.1004	0.1098
349	PALB2	chr16	23634940	rs151162255	Benign/Likely Benign	SNP	G	A	-	0.005682	0.0022	0.0076	0.0014	0	0	0	0.00569	0	0.0004414	0.006152	0.0002602	0	0	0	8.79e-06	0.0001629	0
350	PALB2	chr16	23635621	rs3809683	Benign/Likely Benign	SNP	T	C	-	0.051	0.0116	0.0303	0.0014	0.0169	0	0	0.02868	0	0.002855	0.02976	0.00136	0	0.009677	0	1.76e-05	0.0008175	9.806e-05
351	PALB2	chr16	23635825	rs113217267	Benign/Likely Benign	SNP	T	C	-	0.005682	0.0024	0.0083	0.0014	0	0	0	0.006145	0	0.0004659	0.006519	0.0002602	0	0	0	8.802e-06	0.0003271	0
352	CDH1	chr16	68811784	rs35539711	Benign/Likely Benign	SNP	C	G	-	0.028	0.0078	0.028	0.0029	0	0	0	0.03025	0.0001163	0.002271	0.03119	0.001243	0	0	0	0.0001055	0.001466	0
353	CDH1	chr16	68813414	rs36074916	Benign/Likely Benign	SNP	C	T	-	0.005682	0.0012	0.0045	0	0	0	0	0.001592	0	0.0001153	0.00123	0.0002313	0	0	0	8.79e-06	0	0
354	CDH1	chr16	68833484	rs2229044	Benign/Likely Benign	SNP	C	T	-	0.051	0.0178	0.0499	0.0173	0	0.0099	0.001	0.0389	0.008837	0.009192	0.03716	0.01292	0.01062	5.438e-05	0.005131	0.007431	0.01988	0.002417
355	FLCN	chr17	17215203	rs151312899	Benign/Likely Benign	SNP	G	C	-	0.005682	0.0006	0.0023	0	0	0	0	0.003631	0	0.0002148	0.002892	0.0002024	0	0	0	0	0	0
356	NF1	chr17	31163237	rs7207410	Benign/Likely Benign	SNP	C	T	-	0.023	0.0018	0.0068	0	0	0	0	0.01158	0.0001163	0.0008515	0.01212	0.0004626	0	0	0	0	0.0001631	0
357	NF1	chr17	31181757	rs1801052	Benign/Likely Benign	SNP	G	A	-	0.392	-	0.2307	0.5288	0.5506	0.7157	0.6299	0.3098	0.7101	0.6272	0.2902	0.5072	0.7764	0.5608	0.6616	0.6983	0.6706	0.6347
358	NF1	chr17	31182623	rs138840528	Benign/Likely Benign	SNP	G	A	-	0.005682	0.0062	0	0	0	0.002	0.0297	0	0.002558	0.005475	0.0006158	0.0007818	0.008836	0.0001088	0.0003238	0.001957	0.00441	0.03242
359	NF1	chr17	31226467	rs2285892	Benign/Likely Benign	SNP	G	A	-	0.563	0.4968	0.7428	0.4683	0.5258	0.2803	0.3773	0.6648	0.2891	0.3778	0.683	0.494	0.2262	0.5192	0.338	0.3012	0.3304	0.37
360	NF1	chr17	31229159	rs17883704	Benign/Likely Benign	SNP	G	A	-	0.097	0.027	0.0983	0.0072	0	0	0	0.0749	0.0005817	0.005792	0.0779	0.003942	0	0	0	0.0002299	0.002779	0.0003594
361	NF1	chr17	31304591	rs17884293	Benign/Likely Benign	SNP	G	C	-	0.005682	0.002	0.0076	0	0	0	0	0.007263	0	0.0005335	0.007382	0.0003181	0	0	0	1.762e-05	0.0001633	0
362	NF1	chr17	31304852	rs115271229	Benign/Likely Benign	SNP	C	A	-	0.005682	0.0022	0.0076	0.0014	0	0	0	0.006128	0	0.0004507	0.00605	0.0003473	0	0	0	8.832e-06	0.0003277	0
363	NF1	chr17	31325866	rs10512435	Benign/Likely Benign	SNP	T	C	-	0.063	0.0214	0.0802	0.0014	0	0	0	0.07013	0.0001163	0.005473	0.07346	0.003962	0	0	0	0.000229	0.002611	6.533e-05
364	NF1	chr17	31336880	rs17881788	Benign/Likely Benign	SNP	C	T	-	0.051	0.0038	0.0136	0.0014	0	0	0	0.0202	0	0.001506	0.02153	0.0004337	0	0	0	3.521e-05	0.001142	3.267e-05
365	NF1	chr17	31356976	rs17881980	Benign/Likely Benign	SNP	C	T	-	0.051	0.0118	0.0439	0.0014	0	0	0	0.03087	0.0001163	0.002636	0.035	0.002197	0	0	0	4.403e-05	0.001143	0.0001634
366	RAD51D	chr17	35101231	rs140848654	Benign/Likely Benign	SNP	G	A	-	0.005682	0.0024	0.0083	0.0014	0	0	0	0.009532	0	0.000879	0.01212	0.0005204	0	0	0	3.518e-05	0.0003258	0
367	RAD51D	chr17	35101333	rs146212490	Benign/Likely Benign	SNP	G	A	-	0.005682	0.0008	0.0023	0.0014	0	0	0	0.00522	0	0.0004735	0.006521	0.0001735	0	0	0	4.396e-05	0	6.533e-05
368	RAD51D	chr17	35103297	rs28363283	Benign/Likely Benign	SNP	C	T	-	0.005682	0.0048	0.0159	0.0043	0	0	0	0.01316	0.0001163	0.001271	0.01426	0.001358	0.001416	0	0	0.0002072	0.0006676	3.351e-05
369	RAD51D	chr17	35103455	rs114012742	Benign/Likely Benign	SNP	T	C	-	0.023	0.0012	0.0045	0	0	0	0	0.005901	0	0.000346	0.004921	0.0001735	0	0	0	0	0.0001629	0
370	RAD51D	chr17	35106468	rs4796033	Benign/Likely Benign	SNP	C	T	-	0.063	0.0951	0.0136	0.2205	0.0407	0.1292	0.137	0.03677	0.1427	0.1555	0.02961	0.295	0.1901	0.0455	0.1688	0.1414	0.1467	0.163
371	RAD51D	chr17	35118530	rs9901455	Benign/Likely Benign	SNP	G	A	-	0.278	0.1875	0.3517	0.1153	0.2262	0.0755	0.092	0.308	0.08198	0.1164	0.3055	0.1043	0.1396	0.2299	0.1119	0.08206	0.1106	0.08597
372	SMARCE1	chr17	40628790	rs62622817	Benign/Likely Benign	SNP	C	A	-	0.011	0.004	0.0144	0.0014	0	0	0	0.01089	0.0001163	0.001157	0.01446	0.001417	0	0	0	3.535e-05	0.0003272	0
373	BRCA1	chr17	43071077	rs1799966	Benign/Likely Benign	SNP	T	C	-	0.341	0.3558	0.2254	0.3746	0.372	0.3598	0.498	0.2426	0.3266	0.3539	0.2404	0.3171	0.3741	0.3801	0.403	0.3259	0.3476	0.5041
374	BRCA1	chr17	43082453	rs1060915	Benign/Likely Benign	SNP	A	G	-	0.295	0.3363	0.1596	0.3646	0.371	0.3579	0.4969	0.1888	0.326	0.3485	0.182	0.3116	0.3628	0.3787	0.403	0.3255	0.3437	0.5038
375	BRCA1	chr17	43092717	rs80356851	Benign/Likely Benign	SNP	T	C	-	0.005682	0.0022	0.0083	0	0	0	0	0.006128	0	0.0004338	0.006091	0.0002313	0	0	0	0	0.0001635	3.267e-05
376	BRCA1	chr17	43094703	rs186274774	Benign/Likely Benign	SNP	T	C	-	0.005682	0.0002	0.0008	0	0	0	0	-	-	1.595e-05	0.0002461	0	0	0	0	0	0	0
377	HOXB13	chr17	48726910	rs138675188	Benign/Likely Benign	SNP	C	T	-	0.011	0.0012	0.0038	0	0	0	0.001	0.004539	0	0.000342	0.004245	0.0002602	0	0	0	8.79e-06	0.0001629	0.000196
378	HOXB13	chr17	48728264	rs33993186	Benign/Likely Benign	SNP	G	T	-	0.04	0.005	0.0182	0.0014	0	0	0	0.0236	0.001628	0.002398	0.02123	0.001388	0.01559	0	4.628e-05	0.0003874	0.001634	0
379	RAD51C	chr17	58692733	rs115414895	Benign/Likely Benign	SNP	G	A	-	0.017	0.0138	0.0522	0	0	0	0	0.04176	0	0.002716	0.03926	0.001012	0	0	0	4.396e-05	0.0004889	6.533e-05
380	BRIP1	chr17	61683635	rs4986763	Benign/Likely Benign	SNP	A	G	-	0.636	0.6208	0.6641	0.7305	0.754	0.5616	0.408	0.6435	0.5869	0.5993	0.6543	0.7941	0.5712	0.715	0.4183	0.5867	0.6192	0.4553
381	BRIP1	chr17	61685986	rs4986764	Benign/Likely Benign	SNP	A	G	-	0.659	-	0.6861	0.7363	0.755	0.5616	0.409	0.6611	0.589	0.6019	0.6744	0.7994	0.5905	0.7151	0.4174	0.5875	0.6216	0.4555
382	BRIP1	chr17	61686104	rs4986765	Benign/Likely Benign	SNP	T	C	-	0.869	-	0.941	0.8285	0.9127	0.6531	0.7014	0.8881	0.6555	0.7179	0.9105	0.867	0.6959	0.8908	0.5094	0.6633	0.7272	0.6991
383	BRIP1	chr17	61744453	rs111536363	Benign/Likely Benign	SNP	T	C	-	0.011	0.0042	0.0159	0	0	0	0	0.01158	0	0.001083	0.01495	0.0006657	0	5.437e-05	0	2.641e-05	0	6.54e-05
384	BRIP1	chr17	61780306	rs145796331	Benign/Likely Benign	SNP	T	C	-	0.005682	-	-	-	-	-	-	0.0006809	0	5.966e-05	0.0008614	0	0	0	0	8.792e-06	0	0
385	BRIP1	chr17	61847211	rs4988345	Benign/Likely Benign	SNP	G	A	-	0.005682	0.0016	0	0.0014	0	0.007	0	0.001135	0.004884	0.002611	0.001293	0.0008673	0	0	0.001666	0.004646	0.002122	0.0009147
386	AXIN2	chr17	65536509	rs74006838	Benign/Likely Benign	SNP	G	A	-	0.011	0.002	0.0076	0	0	0	0	0.004085	0	0.0002691	0.00333	2.897e-05	0	0	0	7.385e-05	0.0003317	6.547e-05
387	AXIN2	chr17	65537421	rs9913621	Benign/Likely Benign	SNP	C	T	-	0.045	0.0146	0.0537	0.0029	0	0	0	0.03926	0	0.003222	0.04361	0.002197	9.923e-05	0	0	7.919e-05	0.001303	0.0002286
388	AXIN2	chr17	65537653	rs9914661	Benign/Likely Benign	SNP	G	A	-	0.045	0.0146	0.0537	0.0029	0	0	0	0.03528	0	0.003015	0.0426	0.00214	0.0001125	0	0	7.653e-05	0.001214	0.0002288
389	AXIN2	chr17	65537671	rs9915936	Benign/Likely Benign	SNP	T	C	-	0.926	-	0.9395	0.8977	0.8264	0.9066	0.9673	0.9374	0.8975	0.9019	0.9334	0.8909	0.9475	0.8244	0.8938	0.8919	0.9101	0.9549
390	PRKAR1A	chr17	68522782	rs74863634	Benign/Likely Benign	SNP	G	A	-	0.011	0.0058	0.0189	0.0058	0	0	0	0.01248	0.0001163	0.001186	0.01286	0.001706	0	0	0	7.922e-05	0.003097	6.533e-05
391	SMAD4	chr18	51065553	rs1801250	Benign/Likely Benign	SNP	T	C	-	0.011	0.0032	0.0098	0.0029	0	0.001	0	0.003177	0.001512	0.001818	0.003568	0.002892	0.01459	0	0	0.001064	0.004239	0.0001633
392	STK11	chr19	1207177	rs56354945	Benign/Likely Benign	SNP	C	A	-	0.114	0.0238	0.0832	0.0086	0	0.003	0	0.06331	0.0002409	0.005633	0.07492	0.005562	0.0001034	0	0	0.0006852	0.002772	0.0001354
393	STK11	chr19	1218495	rs140112347	Benign/Likely Benign	SNP	G	A	-	0.005682	0.0062	0.0227	0.0014	0	0	0	0.0154	0.000242	0.001486	0.02101	0.001072	0	0	0	1.773e-05	0.000496	9.804e-05
394	SMARCA4	chr19	10987721	rs149573400	Benign/Likely Benign	SNP	G	A	-	0.068	0.0172	0.0635	0.0029	0	0	0	0.04496	0.0004653	0.003228	0.04641	0.001377	0	0	0	5.824e-05	0.001891	9.926e-05
395	SMARCA4	chr19	10987736	rs146141457	Benign/Likely Benign	SNP	C	A	-	0.028	0.0084	0.031	0.0014	0	0	0	0.02917	0	0.001939	0.02893	0.001041	0	0	0	3.066e-05	0.0005342	3.381e-05
396	SMARCA4	chr19	10996359	rs114391904	Benign/Likely Benign	SNP	A	G	-	0.011	0.004	0.0144	0.0014	0	0	0	0.008398	0	0.0007284	0.01067	0.0002602	0	0	0	0	0.0001631	0
397	SMARCA4	chr19	11021865	rs113955216	Benign/Likely Benign	SNP	C	T	-	0.023	0.0022	0.0083	0	0	0	0	0.005447	0.0001163	0.000658	0.008452	0.0002604	0.000995	0	0	2.65e-05	0.0008173	3.267e-05
398	SMARCA4	chr19	11021925	rs147791182	Benign/Likely Benign	SNP	C	T	-	0.005682	0.0008	0.003	0	0	0	0	0.002497	0	0.0001036	0.001539	2.892e-05	0	0	0	0	0	0
399	SMARCA4	chr19	11033481	rs139943231	Benign/Likely Benign	SNP	C	T	-	0.011	0.0016	0	0	0.0069	0	0.001	-	-	0.0008173	0	8.675e-05	0	0.01017	0	1.767e-05	0.0009794	0.0002286
400	SMARCA4	chr19	11058324	rs139505007	Benign/Likely Benign	SNP	C	T	-	0.028	0.0032	0.0113	0.0014	0	0	0	0.01226	0	0.0009918	0.01368	0.0006649	0	0	0	8.81e-06	0.0003261	3.266e-05
401	SMARCA4	chr19	11061817	rs76118382	Benign/Likely Benign	SNP	G	T	-	0.005682	0.0032	0.0121	0	0	0	0	0.007717	0	0.0004897	0.007212	8.673e-05	0	0	0	8.799e-06	0.0003264	0
402	CEBPA	chr19	33301659	rs571969199	Benign/Likely Benign	SNP	C	A	-	0.011	0.0064	0.0212	0.0029	0	0.002	0	-	-	0.001829	0.06	0.001491	0	0	0	0.0003196	0.001787	0.0002319
403	CEBPA	chr19	33301722	rs550308123	Benign/Likely Benign	SNP	G	C	-	0.011	0.0064	0.0212	0.0029	0	0.002	0	-	-	0.001328	0.03571	0	0	-	0	0	0.02941	0
404	CEBPA	chr19	33301825	rs762459325	Benign/Likely Benign	INDEL	G	GGCGGGT	-	0.028	-	-	-	-	-	-	-	-	0.0001965	0	0	0	0	0.0007599	0.000256	0	0
405	CEBPA	chr19	33302013	rs752254340	Benign/Likely Benign	SNP	C	T	-	0.005682	-	-	-	-	-	-	-	-	0.001867	0	0	0	-	0.002353	0	0	0
406	POLD1	chr19	50401785	rs20582	Benign/Likely Benign	SNP	G	A,T	-	0.278,0.028	0.1889,-	0.3245,0.0439	0.1023,0.0029	0.1607,0	0.0706,0.001	0.2178,0	0.2884,-	0.07048,-	0.1108,0.00248	0.299,0.02874	0.107,0.002147	0.1047,0.003101	0.1401,0	0.04044,0	0.07067,0.0003985	0.0999,0.002157	0.2,0.000229
407	POLD1	chr19	50402478	rs34269084	Benign/Likely Benign	SNP	C	T	-	0.005682	0.0034	0.0121	0.0014	0	0	0	0.009314	0.0001163	0.0008115	0.01032	0.0008817	0	0	0	5.407e-05	0.0005012	3.324e-05
408	POLD1	chr19	50416437	rs3219440	Benign/Likely Benign	SNP	G	C	-	0.034	0.0084	0.0295	0.0043	0	0	0	0.03027	0.0002391	0.002438	0.03689	0.001981	0	0	0	8.311e-05	0.001364	4.373e-05
409	ALK	chr2	29193251	rs78174819	Benign/Likely Benign	SNP	C	T	-	0.005682	0.0026	0.0091	0.0014	0	0	0	0.0143	0	0.001019	0.01316	0.0005494	0	0	0	0.0001585	0.0003261	9.799e-05
410	ALK	chr2	29193491	rs1881422	Benign/Likely Benign	SNP	G	A	-	0.023	0.0232	0.084	0.0072	0	0	0	0.05719	0.0003488	0.004667	0.0633	0.003122	0	0	0	0.0001498	0.002283	0.0001307
411	ALK	chr2	29193749	rs56132472	Benign/Likely Benign	SNP	G	A	-	0.091	0.0591	0.0779	0.0648	0.001	0.1233	0.0235	0.08511	0.1126	0.09284	0.08817	0.05258	0.1194	0.0001652	0.1616	0.1188	0.1059	0.04014
412	ALK	chr2	29193781	rs138827116	Benign/Likely Benign	INDEL	GCTC	G	-	0.034	-	0.0197	0	0	0	0	0.01595	0.002182	0.001419	0.01885	0.000525	0.0002419	0	0	6.527e-05	0.000714	3.739e-05
413	ALK	chr2	29193884	rs55772745	Benign/Likely Benign	SNP	A	G	-	0.074	0.0228	0.0847	0.0029	0	0	0	0.0579	0.0001163	0.004438	0.06165	0.002692	0	0	0	0.0001238	0.001632	9.803e-05
414	ALK	chr2	29222559	rs56146053	Benign/Likely Benign	SNP	G	A	-	0.108	0.0333	0.1225	0.0072	0	0	0	0.08602	0.0001163	0.006712	0.09372	0.003587	0	5.437e-05	0	0.0001672	0.002771	0.0001307
415	ALK	chr2	29222592	rs3795850	Benign/Likely Benign	SNP	G	T	-	0.244	0.4159	0.2602	0.4481	0.7173	0.2346	0.4796	0.2519	0.2058	0.3369	0.2586	0.5962	0.1606	0.7373	0.3145	0.2133	0.273	0.3907
416	ALK	chr2	29226932	rs138406372	Benign/Likely Benign	SNP	G	T	-	0.005682	0.003	0	0	0	0.001	0.0143	0.000227	0.001977	0.00259	0	0.0004337	0.01063	5.437e-05	0	0.0005455	0.003909	0.01444
417	ALK	chr2	29239767	rs149853746	Benign/Likely Benign	SNP	G	A	-	0.005682	0.0028	0.0098	0.0014	0	0	0	0.01226	0	0.0007167	0.009108	0.0005205	0	0	0	7.039e-05	0.0004891	9.799e-05
418	ALK	chr2	29251134	rs57881134	Benign/Likely Benign	SNP	G	A	-	0.005682	0.007	0.0257	0.0014	0	0	0	0.0202	0	0.001552	0.02166	0.0007813	0	0	0	2.653e-05	0.0006525	9.806e-05
419	ALK	chr2	29251176	rs77102810	Benign/Likely Benign	SNP	G	A	-	0.005682	0.008	0.0295	0.0014	0	0	0	0.0168	0	0.001555	0.01991	0.0008397	0	0	0	5.289e-05	0.0001633	0.001014
420	ALK	chr2	29275197	rs116202066	Benign/Likely Benign	SNP	G	A	-	0.005682	0.0032	0.0121	0	0	0	0	0.008852	0	0.0005647	0.008059	0.0002024	0	0	0	1.758e-05	0.0003259	0
421	ALK	chr2	29296986	rs74830770	Benign/Likely Benign	SNP	G	A	-	0.017	0.0078	0.0242	0.0101	0	0	0	0.01929	0.0002326	0.001553	0.02073	0.0007808	0	0	0	0.0001939	0.000653	0
422	ALK	chr2	29320870	rs35093491	Benign/Likely Benign	SNP	A	G	-	0.005682	0.016	0.0008	0.0216	0	0.0427	0.0215	0.006809	0.03791	0.02853	0.005229	0.01946	0.05275	0.0003262	0.02453	0.03849	0.03262	0.02518
423	ALK	chr2	29531959	rs138784554	Benign/Likely Benign	SNP	C	T	-	0.005682	0.0032	0.0121	0	0	0	0	0.004539	0.0001163	0.0004816	0.005967	0.0006071	0	0	0	8.806e-06	0.0001631	3.266e-05
424	ALK	chr2	29717589	rs138686378	Benign/Likely Benign	SNP	C	T	-	0.011	0.0012	0.0045	0	0	0	0	0.003858	0	0.0004275	0.006292	0.0001446	0	0	0	8.835e-06	0.0001641	0
425	ALK	chr2	29717663	rs2246745	Benign/Likely Benign	SNP	A	T	-	0.33	-	0.1513	0.6902	0.7827	0.7913	0.7025	0.266	0.812	0.7408	0.2347	0.7288	0.8203	0.7455	0.7466	0.8139	0.7818	0.7106
426	ALK	chr2	29920015	rs115392387	Benign/Likely Benign	SNP	A	G	-	0.04	0.0096	0.031	0.0101	0	0	0	0.02793	0	0.002137	0.02961	0.001013	0	0	0	0.0001419	0.001797	0
427	ALK	chr2	29920393	rs192127241	Benign/Likely Benign	SNP	G	T	-	0.011	0.0032	0.0113	0.0014	0	0	0	0.01679	0	0.001324	0.01932	0.001438	0	0	0	2.892e-05	0.0004234	0
428	EPCAM	chr2	47373967	rs1126497	Benign/Likely Benign	SNP	T	C	-	0.83	0.6661	0.8888	0.5159	0.8323	0.4692	0.5031	0.8282	0.4328	0.5131	0.8418	0.472	0.3635	0.832	0.5964	0.4359	0.4638	0.4807
429	EPCAM	chr2	47379969	rs138718438	Benign/Likely Benign	SNP	G	A	-	0.023	0.0028	0.0106	0	0	0	0	0.009305	0	0.000563	0.008204	0.0002381	0	0	0	0	0	0
430	MSH6	chr2	47783419	rs1042820	Benign/Likely Benign	SNP	C	A	-	0.011	0.0691	0.0204	0.1138	0	0.175	0.0654	0.04532	0.1515	0.1444	0.05713	0.1004	0.1938	0.0004001	0.1255	0.2105	0.1618	0.08474
431	MSH6	chr2	47801145	rs149605979	Benign/Likely Benign	SNP	C	T	-	0.005682	0.0004	0.0008	0	0.001	0	0	0.0006821	0	8.949e-05	0.001009	2.897e-05	0	0.0001092	0.0001107	8.896e-06	0	0
432	TMEM127	chr2	96254974	rs121908823	Benign/Likely Benign	SNP	C	T	-	0.005682	0.0018	0.0068	0	0	0	0	0.008171	0	0.0006723	0.00929	0.0004048	0	0	0	2.639e-05	0	3.266e-05
433	BARD1	chr2	214728798	rs61754118	Benign/Likely Benign	SNP	T	C	-	0.011	0.0056	0.0068	0.013	0	0.008	0.002	0.003858	0.00814	0.007738	0.00523	0.01157	0.02758	0	0.0007392	0.008395	0.01875	0.003168
434	BARD1	chr2	214730479	rs2228456	Benign/Likely Benign	SNP	A	G	-	0.063	0.0254	0.0885	0.013	0	0.001	0	0.06695	0.0003488	0.005227	0.07021	0.00266	0.001687	0	0.0007394	0.0002463	0.002936	6.533e-05
435	BARD1	chr2	214745794	rs35306212	Benign/Likely Benign	SNP	C	T	-	0.011	0.0052	0.0197	0	0	0	0	0.01384	0.0001163	0.001417	0.01698	0.00159	0	0	0	7.042e-05	0.002448	6.533e-05
436	BARD1	chr2	214752454	rs28997576	Benign/Likely Benign	SNP	C	G	-	0.017	0.008	0.0008	0.0086	0	0.0249	0.0082	0.002724	0.02384	0.01517	0.002954	0.005845	0.02372	5.437e-05	0.009631	0.0231	0.01372	0.0132
437	BARD1	chr2	214767531	rs2070094	Benign/Likely Benign	SNP	C	T	-	0.335	0.3662	0.3608	0.3069	0.3433	0.3976	0.407	0.2901	0.2758	0.3739	0.3752	0.294	0.4157	0.3662	0.4685	0.3707	0.3551	0.403
438	BARD1	chr2	214767532	rs2070093	Benign/Likely Benign	SNP	A	G	-	0.568	0.7706	0.5545	0.7594	0.9484	0.8181	0.8384	0.5835	0.7806	0.8169	0.597	0.8158	0.827	0.9535	0.8925	0.8062	0.7931	0.8408
439	BARD1	chr2	214780740	rs2229571	Benign/Likely Benign	SNP	C	G	-	0.375	0.4593	0.379	0.4914	0.3413	0.6412	0.4796	0.3972	0.6008	0.5436	0.3976	0.4125	0.5851	0.3645	0.6927	0.6166	0.5539	0.4846
440	BARD1	chr2	214780778	rs28997575	Benign/Likely Benign	INDEL	GTGGTGAAGAACATTCAGGCAA	G	-	0.034	-	0.0416	0.0346	0.0466	0.0149	0.0849	-	-	0.02889	0.04319	0.03366	0.012	0.0439	0.003558	0.01789	0.03244	0.07054
441	BARD1	chr2	214780821	rs2070096	Benign/Likely Benign	SNP	C	G	-	0.176	0.1903	0.1611	0.1916	0.1815	0.1839	0.2444	0.1698	0.2207	0.2061	0.1623	0.2302	0.2429	0.162	0.1286	0.2135	0.2136	0.2426
442	BARD1	chr2	214781265	rs28997574	Benign/Likely Benign	SNP	T	G	-	0.011	0.0086	0.0121	0.0187	0	0.0119	0.002	0.00749	0.009767	0.008897	0.009172	0.01356	0.02937	0	0.0008004	0.009745	0.01843	0.003144
443	BARD1	chr2	214809480	rs150354152	Benign/Likely Benign	SNP	A	T	-	0.005682	0.0006	0.0015	0.0014	0	0	0	0.002405	0	0.0001481	0.00247	2.94e-05	0	0	0	0	0	0
444	BARD1	chr2	214809500	rs1048108	Benign/Likely Benign	SNP	G	A	-	0.159	0.3313	0.1929	0.4006	0.3313	0.3946	0.4039	0.2153	0.3474	0.3836	0.2213	0.4318	0.427	0.3576	0.4121	0.3775	0.3627	0.4088
445	DIS3L2	chr2	232087576	rs11887184	Benign/Likely Benign	SNP	A	G	-	0.193	0.1124	0.1989	0.1138	0.0327	0.0775	0.1125	0.178	0.07001	0.09543	0.1917	0.1645	0.09867	0.03573	0.06452	0.07286	0.08479	0.1102
446	SMARCB1	chr22	23793593	rs141275968	Benign/Likely Benign	SNP	C	T	-	0.005682	-	-	-	-	-	-	0.003858	0	0.0001591	0.002399	2.891e-05	0	0	0	0	0	0
447	SMARCB1	chr22	23825326	rs2229354	Benign/Likely Benign	SNP	G	A	-	0.148	0.1052	0.0983	0.0706	0.0595	0.1153	0.1759	0.09124	0.1143	0.1123	0.08656	0.07702	0.1057	0.07769	0.1248	0.1135	0.1136	0.1757
448	SMARCB1	chr22	23834153	rs144863210	Benign/Likely Benign	SNP	T	C	-	0.011	0.0008	0.003	0	0	0	0	0.005472	0.0001163	0.000345	0.004472	0.0004328	0	0	0	2.091e-05	0.0001839	0
449	CHEK2	chr22	28695159	rs17886163	Benign/Likely Benign	SNP	A	C	-	0.017	0.006	0.0212	0.0029	0	0	0	0.01975	0.0001163	0.001398	0.02024	0.0004626	0	0	0	1.764e-05	0.0004896	3.267e-05
450	CHEK2	chr22	28734470	rs1805129	Benign/Likely Benign	SNP	T	C	-	0.051	0.0427	0.0545	0.0144	0.0863	0.0169	0.0286	0.06128	0.02756	0.03552	0.06663	0.01214	0.08515	0.08981	0.02892	0.02549	0.0334	0.03884
451	NF2	chr22	29604010	rs144477078	Benign/Likely Benign	SNP	C	T	-	0.005682	0.0012	0.0045	0	0	0	0	0.003635	0	0.0002408	0.003522	0.0001686	0	0	0	1.144e-05	0	0
452	MLH1	chr3	37008834	rs4647256	Benign/Likely Benign	SNP	C	T	-	0.028	0.0108	0.0393	0.0029	0	0	0	0.04017	0.0001163	0.002817	0.03768	0.001764	0.0001985	0	0	0.0001232	0.002611	9.799e-05
453	BAP1	chr3	52403190	rs35448940	Benign/Likely Benign	SNP	G	A	-	0.005682	0.0042	0.0159	0	0	0	0	0.008625	0	0.0009228	0.01236	0.0005782	0	5.437e-05	0	8.792e-06	0.0006517	0.0001633
454	BAP1	chr3	52405266	rs143659795	Benign/Likely Benign	SNP	G	A	-	0.005682	0.002	0.0068	0.0014	0	0	0	0.00749	0.0001163	0.0005929	0.008061	0.0003469	0	0	0	3.519e-05	0.0003259	0
455	BAP1	chr3	52406253	rs35003777	Benign/Likely Benign	SNP	C	T	-	0.005682	0.0042	0.0159	0	0	0	0	0.008625	0	0.0009193	0.0125	0.0005783	0	0	0	8.801e-06	0.0006532	9.799e-05
456	MITF	chr3	69964947	rs2055006	Benign/Likely Benign	SNP	T	C	-	0.005682	0.0002	0.0008	0	0	0	0	0.003177	0	0.0002586	0.002399	0.0002602	0	0	0	0.0001231	0.0003259	3.266e-05
457	MITF	chr3	69965233	rs36118030	Benign/Likely Benign	SNP	G	A	-	0.028	0.007	0.0242	0.0043	0	0	0	0.02724	0	0.002165	0.0299	0.001418	0	0	0	3.557e-05	0.0004916	3.268e-05
458	CASR	chr3	122254267	rs77852524	Benign/Likely Benign	SNP	C	G	-	0.011	0.0112	0	0	0.0536	0	0.002	0	0.0001163	0.004432	0	0.0001446	0	0.05704	0	4.399e-05	0.001469	0.001502
459	GATA2	chr3	128481229	rs34172218	Benign/Likely Benign	SNP	C	T	-	0.011	0.0094	0.0008	0.0259	0	0.0239	0.0041	0.005447	0.02919	0.02204	0.004307	0.01954	0.06081	0	0.01806	0.02998	0.03227	0.00601
460	GATA2	chr3	128486034	rs34870876	Benign/Likely Benign	SNP	C	G	-	0.023	0.0186	0.0008	0.0288	0	0.0586	0.0133	0.01407	0.05349	0.04077	0.01043	0.01395	0.01066	0.0002176	0.08807	0.0582	0.03876	0.02398
461	TERC	chr3	169764833	rs141686314	Benign/Likely Benign	SNP	C	T	-	0.011	0.0068	0.0242	0.0029	0	0	0	-	-	0.001107	0.01764	0.0009162	0	0	0	2.75e-05	0.001063	0
462	PHOX2B	chr4	41745990	rs17884724	Benign/Likely Benign	SNP	T	G	-	0.057	0.0545	0.093	0.0187	0.0992	0.008	0.0297	-	-	0.005721	0.01309	0.007853	0.004513	0.02304	0.002475	0.004764	0.006098	0.009081
463	PHOX2B	chr4	41746002	rs17882335	Benign/Likely Benign	SNP	C	T	-	0.051	0.0086	0.028	0.0029	0	0	0.0041	-	-	0.001207	0.1538	0.007463	0	0	0	0.0004757	0	0.001923
464	PHOX2B	chr4	41746026	rs757355779	Benign/Likely Benign	SNP	T	C	-	0.023	-	-	-	-	-	-	-	-	0.0001434	0	0	0	0	0.0003561	0	0	0
465	PHOX2B	chr4	41746200	rs17885216	Benign/Likely Benign	SNP	G	A	-	0.005682	0.0086	0.0182	0.0101	0	0.0109	0.001	0.009532	0.0136	0.008483	0.0117	0.006795	0.02204	0	0.002273	0.0113	0.01029	0.002907
466	PHOX2B	chr4	41746302	rs17881486	Benign/Likely Benign	SNP	G	C	-	0.023	0.0028	0.0106	0	0	0	0	0.01205	0	0.001051	0.01532	0.0002609	0	0	0	3.59e-05	0.0008207	0
467	PDGFRA	chr4	54261246	rs35805947	Benign/Likely Benign	SNP	C	T	-	0.005682	0.0028	0.0091	0	0	0.002	0	0.008171	0.002442	0.002984	0.008243	0.0008386	0.0006946	0.0002175	0.008823	0.003211	0.002119	0.0002286
468	PDGFRA	chr4	54261281	rs36035373	Benign/Likely Benign	SNP	G	A	-	0.011	0.004	0.0008	0.0029	0	0.0129	0.0041	0.003631	0.01372	0.008883	0.001661	0.002284	0.0126	0.0001631	0.01275	0.01362	0.01059	0.003528
469	PDGFRA	chr4	54263664	rs55947416	Benign/Likely Benign	SNP	C	T	-	0.011	0.022	0.0008	0.0403	0.002	0.0467	0.0327	0.01248	0.07442	0.04881	0.01021	0.02458	0.03484	0.0003806	0.06283	0.0684	0.04892	0.04776
470	PDGFRA	chr4	54264962	rs151259376	Benign/Likely Benign	SNP	G	A	-	0.023	0.006	0.0212	0.0029	0	0	0	0.02633	0	0.001869	0.02344	0.001938	0	0	0	0.0001319	0.0009775	3.266e-05
471	PDGFRA	chr4	54270633	rs61735622	Benign/Likely Benign	SNP	G	C	-	0.005682	0.0032	0.0121	0	0	0	0	0.006355	0	0.0004426	0.006275	0.0002024	0	0	0	0	0.0003268	0
472	PDGFRA	chr4	54272476	rs56026726	Benign/Likely Benign	SNP	G	A	-	0.023	0.008	0.0303	0	0	0	0	0.02247	0	0.001847	0.02264	0.0009541	0.004071	0	4.624e-05	0.0001145	0.001305	0
473	PDGFRA	chr4	54285468	rs144920596	Benign/Likely Benign	SNP	G	A	-	0.011	0.0008	0.003	0	0	0	0	0.001816	0	0.0002189	0.002523	0.0003759	0	0	0	8.807e-06	0	0
474	PDGFRA	chr4	54295230	rs148629782	Benign/Likely Benign	SNP	C	T	-	0.005682	0.0014	0.0053	0	0	0	0	0.002497	0.0001163	0.0003224	0.003752	8.673e-05	0	0.0006525	0.0001849	8.807e-06	0	0
475	KIT	chr4	54695567	rs72549300	Benign/Likely Benign	SNP	A	T	-	0.005682	0.0016	0.0053	0.0014	0	0	0	0.003177	0	0.0003823	0.005352	0.0002602	0	0	0	0	0	0
476	KIT	chr4	54695696	rs56411694	Benign/Likely Benign	SNP	G	T	-	0.097	0.0198	0.0696	0.0101	0	0	0	0.06196	0.0005814	0.00519	0.06109	0.006535	0.002284	0	0	0.0003786	0.002936	3.266e-05
477	KIT	chr4	54709427	rs72549293	Benign/Likely Benign	SNP	C	T	-	0.011	0.007	0.0257	0.0014	0	0	0	0.03291	0.0004651	0.002215	0.03095	0.001185	0	0	0	7.913e-05	0.0006519	0
478	KIT	chr4	54727298	rs3822214	Benign/Likely Benign	SNP	A	C	-	0.034	0.0645	0.0507	0.0562	0.0526	0.0785	0.0869	0.06355	0.1119	0.07714	0.06029	0.04856	0.09738	0.04688	0.04154	0.09792	0.08785	0.07588
479	KIT	chr4	54727842	rs72549292	Benign/Likely Benign	SNP	A	T	-	0.017	0.0098	0.0371	0	0	0	0	0.03223	0.0001163	0.002078	0.03051	0.0006079	0	0	0	1.761e-05	0.0004899	0
480	KIT	chr4	54736599	rs3733542	Benign/Likely Benign	SNP	G	C	-	0.256	0.1641	0.3759	0.0793	0.0565	0.0954	0.1196	0.3252	0.1253	0.1078	0.3358	0.06196	0.1026	0.05172	0.0531	0.11	0.1049	0.105
481	KIT	chr4	54738473	rs56288823	Benign/Likely Benign	SNP	C	T	-	0.091	0.0176	0.0635	0.0043	0	0.001	0	0.0606	0.0006977	0.004835	0.05881	0.004626	0.0003971	0	0	0.0006527	0.002608	0.0001307
482	SDHA	chr5	223531	rs34635677	Benign/Likely Benign	SNP	A	T	-	0.017	0.0186	0	0.0159	0	0.0318	0.0511	0.007944	0.04558	0.03512	0.006336	0.01315	0.0503	5.437e-05	0.02508	0.04563	0.03751	0.05899
483	SDHA	chr5	224518	rs1139424	Benign/Likely Benign	SNP	A	G	-	0.472	0.24	0.5998	0.2334	0.0585	0.1103	0.0787	0.5084	0.1294	0.1496	0.5376	0.1849	0.1601	0.06026	0.08563	0.1259	0.1487	0.0894
484	SDHA	chr5	225975	rs61733344	Benign/Likely Benign	SNP	C	T	-	0.045	0.0092	0.0287	0.0101	0	0.001	0	0.02542	0.0006977	0.002585	0.02658	0.003324	0.0005952	0	0	0.0007032	0.002606	3.266e-05
485	SDHA	chr5	226045	rs6555055	Benign/Likely Benign	SNP	A	C	-	0.472	0.2474	0.6233	0.2406	0.0585	0.1113	0.0787	0.5345	0.1359	0.1523	0.5452	0.1898	0.1635	0.06062	0.08599	0.128	0.1501	0.09051
486	SDHA	chr5	228247	rs2115272	Benign/Likely Benign	SNP	T	C	-	0.472	0.2474	0.6233	0.2406	0.0585	0.1113	0.0787	0.5363	0.136	0.1524	0.5449	0.1899	0.1635	0.06078	0.08621	0.128	0.1504	0.09051
487	SDHA	chr5	230927	rs34771391	Benign/Likely Benign	SNP	C	T	-	0.045	0.01	0.0295	0.0115	0	0.003	0	0.02519	0.003605	0.004954	0.02723	0.004886	0.02887	0	0	0.002509	0.006201	0.0006533
488	SDHA	chr5	230996	rs1126417	Benign/Likely Benign	SNP	T	C	-	0.705	0.6534	0.7874	0.6902	0.3363	0.7475	0.6759	0.7892	0.7582	0.7003	0.7863	0.6553	0.6987	0.3196	0.7579	0.7573	0.7115	0.6806
489	SDHA	chr5	233619	rs1041949	Benign/Likely Benign	SNP	C	G	-	0.494	0.2578	0.6589	0.2478	0.0585	0.1113	0.0787	0.5656	0.1373	0.1551	0.5752	0.1909	0.1744	0.06078	0.08609	0.1284	0.1524	0.09057
490	SDHA	chr5	235249	rs35277230	Benign/Likely Benign	SNP	C	T	-	0.295	0.1136	0.4107	0.0317	0	0.004	0	0.3248	0.003488	0.02739	0.3378	0.02342	0.0121	0	4.619e-05	0.002895	0.01744	0.0007512
491	SDHA	chr5	236472	rs35964044	Benign/Likely Benign	SNP	G	T	-	0.005682	0.0152	0.0008	0.0231	0	0.0288	0.0307	0.002497	0.02082	0.01883	0.001785	0.009858	0.04634	5.437e-05	0.03571	0.01978	0.02381	0.02381
492	SDHA	chr5	240448	rs151266052	Benign/Likely Benign	SNP	C	T	-	0.011	0.0014	0.0053	0	0	0	0	0.007717	0.0001163	0.0005989	0.00738	0.0007517	0	0	0	8.834e-06	0.0003279	0.0001307
493	SDHA	chr5	256394	rs6962	Benign/Likely Benign	SNP	G	A	-	0.267	0.1753	0.3744	0.2046	0.0585	0.1064	0.0767	0.3264	0.1299	0.1314	0.3244	0.1687	0.1511	0.0602	0.08548	0.1227	0.1308	0.08791
494	TERT	chr5	1282539	rs35809415	Benign/Likely Benign	SNP	G	A	-	0.005682	0.0084	0.0303	0.0029	0	0	0	0.02724	0.0001163	0.001894	0.02727	0.0004048	0	0.0001631	0	8.797e-05	0.0004889	9.799e-05
495	APC	chr5	112755010	rs142720069	Benign/Likely Benign	SNP	G	A	-	0.011	0.001	0.003	0.0014	0	0	0	0.004541	0	0.0005692	0.004676	0.0005494	0.004465	0	0	1.761e-05	0.0001632	0
496	APC	chr5	112828924	rs77921116	Benign/Likely Benign	SNP	A	G	-	0.04	0.0142	0.0537	0	0	0	0	0.03588	0	0.003	0.03797	0.003297	9.927e-05	0	0	9.679e-05	0.001467	6.533e-05
497	APC	chr5	112837856	rs148987776	Benign/Likely Benign	SNP	T	G	-	0.005682	0.002	0.0076	0	0	0	0	0.00386	0	0.0003155	0.004313	5.789e-05	0	0	0	5.31e-05	0.0001637	0
498	APC	chr5	112838202	rs33974176	Benign/Likely Benign	SNP	C	T	-	0.028	0.0122	0.0439	0.0043	0	0	0	0.03247	0.0001163	0.002104	0.02955	0.0008386	0	0	4.619e-05	7.945e-05	0.001143	6.533e-05
499	APC	chr5	112839053	rs386833391	Benign/Likely Benign	INDEL	TGAA	T	-	0.011	-	0.0174	0.0014	0	0	0	0.01384	0.0003635	0.001008	0.01276	0.0006652	0	0	0	9.699e-05	0.001634	6.535e-05
500	APC	chr5	112839326	rs74380081	Benign/Likely Benign	SNP	A	G	-	0.045	0.0142	0.0537	0	0	0	0	0.03565	0	0.003041	0.03812	0.003485	9.988e-05	0	0	9.781e-05	0.001481	6.554e-05
501	APC	chr5	112839920	rs67622085	Benign/Likely Benign	SNP	T	A	-	0.005682	0.0056	0.0023	0.013	0	0.0129	0.0031	0.002952	0.01372	0.007195	0.003015	0.004716	0.004667	0	0.006608	0.01155	0.008491	0.001372
502	APC	chr5	112840014	rs139387758	Benign/Likely Benign	SNP	G	A	-	0.011	0.0026	0.0098	0	0	0	0	0.009991	0	0.0007726	0.0107	0.0004051	0	0	0	2.644e-05	0.0003269	3.267e-05
503	APC	chr5	112840487	rs35634377	Benign/Likely Benign	SNP	T	C	-	0.04	0.0008	0.0023	0.0014	0	0	0	0.007266	0	0.0005891	0.007936	0.0004338	0	0	0	8.807e-06	0.0004897	0
504	APC	chr5	112840844	rs2229997	Benign/Likely Benign	SNP	C	G	-	0.017	0.0048	0.0174	0.0014	0	0	0	0.01726	0	0.001225	0.0163	0.001186	0	0	0	0	0.0003273	0
505	APC	chr5	112840859	rs34506289	Benign/Likely Benign	SNP	G	A	-	0.028	0.0042	0.0068	0.0029	0.001	0.006	0.0031	0.009764	0.00919	0.004619	0.008479	0.004078	0.005085	0	0.0006468	0.006471	0.006056	0.001503
506	APC	chr5	112840862	rs866006	Benign/Likely Benign	SNP	T	G	-	0.517	-	0.5197	0.7161	0.8165	0.6004	0.7454	0.5282	0.6186	0.6513	0.534	0.7343	0.5919	0.8213	0.5601	0.6209	0.6503	0.7135
507	APC	chr5	112842795	rs2229994	Benign/Likely Benign	SNP	C	T	-	0.005682	-	-	-	-	-	-	0.007493	0.01384	0.01005	0.008077	0.01112	0.0227	5.443e-05	0.001897	0.01381	0.01622	0.002418
508	APC	chr5	112843298	rs35043160	Benign/Likely Benign	SNP	A	G	-	0.102	0.0351	0.1278	0.0086	0	0.001	0	0.09718	0.0002326	0.007093	0.09524	0.004541	0	0	4.628e-05	0.0003268	0.005396	0.0001307
509	RAD50	chr5	132579882	rs2230017	Benign/Likely Benign	SNP	C	T	-	0.011	0.0052	0.0197	0	0	0	0	0.01089	0.001279	0.001449	0.0144	0.000753	0.006961	0	0	0.0002035	0.001806	3.27e-05
510	PMS2	chr7	5987156	rs115052399	Benign/Likely Benign	SNP	C	T	-	0.017	0.0056	0.0204	0.0014	0	0	0	0.01248	0	0.0008533	0.01235	0.0004047	0	0	0	0	0.0004897	0
511	PMS2	chr7	5987208	rs6972869	Benign/Likely Benign	SNP	A	G	-	0.023	0.0098	0.0363	0.0014	0	0	0	0.02996	0.0001163	0.002372	0.03448	0.0006938	0	0	0	7.919e-05	0.000653	0
512	PMS2	chr7	5987311	rs1805323	Benign/Likely Benign	SNP	G	T	-	0.017	0.112	0.0098	0.0173	0.3373	0.0457	0.1534	0.01952	0.0407	0.08011	0.01649	0.02388	0.0624	0.3586	0.08895	0.04228	0.06761	0.1528
513	PMS2	chr7	5987499	rs138049175	Benign/Likely Benign	SNP	C	T	-	0.011	0.003	0.0113	0	0	0	0	0.01044	0.0001163	0.0007449	0.01023	0.0004628	0	0	0	2.644e-05	0.0001631	3.266e-05
514	PMS2	chr7	5997349	rs1805319	Benign/Likely Benign	SNP	G	C	-	0.813	-	0.8555	0.7478	0.879	0.836	0.8037	0.8414	0.8148	0.8018	0.8425	0.6511	0.8381	0.9207	0.7928	0.8166	0.8038	0.8173
515	EGFR	chr7	55146655	rs2072454	Benign/Likely Benign	SNP	C	T	-	0.5	0.4754	0.4932	0.4928	0.3522	0.4841	0.5573	0.4955	0.5252	0.5109	0.4973	0.523	0.5676	0.3674	0.4948	0.5203	0.5003	0.5507
516	EGFR	chr7	55146712	rs17336437	Benign/Likely Benign	SNP	G	A	-	0.034	0.0192	0.0703	0.0043	0	0	0	0.06854	0.0002326	0.005354	0.07188	0.003759	0.0005952	0	0	0.0001583	0.003096	0.0001633
517	EGFR	chr7	55165387	rs115350205	Benign/Likely Benign	SNP	C	T	-	0.005682	0.0068	0.0219	0.0043	0.002	0	0	0.01884	0.0002326	0.001229	0.01613	0.0008385	0	0.0003807	0	6.156e-05	0.0006527	0
518	EGFR	chr7	55165396	rs17290169	Benign/Likely Benign	SNP	C	T	-	0.057	0.0421	0.0696	0.0389	0.001	0.0666	0.0245	0.05515	0.05953	0.05158	0.05698	0.04491	0.07134	0.0004351	0.05678	0.06181	0.05928	0.03727
519	EGFR	chr7	55171181	rs2227984	Benign/Likely Benign	SNP	T	A	-	0.301	0.3904	0.2678	0.3977	0.5347	0.3559	0.4376	0.2753	0.3466	0.3762	0.2786	0.3939	0.4826	0.5388	0.3291	0.3445	0.3936	0.423
520	EGFR	chr7	55173110	rs55669340	Benign/Likely Benign	SNP	C	T	-	0.005682	0.0014	0.0008	0	0	0.006	0	0.002043	0.009651	0.007725	0.001296	0.00266	0.004668	0	0.00811	0.01383	0.00737	9.803e-05
521	EGFR	chr7	55201204	rs17290699	Benign/Likely Benign	SNP	A	C	-	0.04	0.009	0.034	0	0	0	0	0.0261	0.0001163	0.001738	0.02467	0.0008094	0	0	0	3.516e-05	0.0004886	3.266e-05
522	EGFR	chr7	55201223	rs2293347	Benign/Likely Benign	SNP	C	T	-	0.005682	0.1418	0.0129	0.1542	0.247	0.1113	0.2301	0.02746	0.09244	0.1375	0.02362	0.1504	0.07312	0.2721	0.1938	0.0996	0.1239	0.2271
523	MET	chr7	116699228	rs11762213	Benign/Likely Benign	SNP	G	A	-	0.017	0.0154	0.0023	0.0346	0	0.0398	0.0102	0.01069	0.04707	0.03321	0.01105	0.02527	0.03049	5.565e-05	0.01517	0.05341	0.03892	0.01062
524	MET	chr7	116699474	rs150588908	Benign/Likely Benign	SNP	C	T	-	0.057	0.0072	0.0242	0.0058	0	0	0	0.02061	0.0002382	0.001601	0.02183	0.001333	0	0	0	7.969e-05	0.0009914	0
525	MET	chr7	116700169	rs77523018	Benign/Likely Benign	SNP	T	C	-	0.057	0.0072	0.0242	0.0058	0	0	0	0.02107	0.0002407	0.00165	0.02137	0.001387	0	0	0	8.337e-05	0.0009025	0
526	MET	chr7	116700215	rs28444388	Benign/Likely Benign	SNP	C	T	-	0.131	0.0621	0.2262	0.013	0	0.002	0.001	0.1928	0.001087	0.01569	0.2059	0.007651	0.008494	0	4.844e-05	0.0009627	0.007193	0.000912
527	MET	chr7	116769723	rs115574135	Benign/Likely Benign	SNP	C	T	-	0.005682	0.0024	0.0091	0	0	0	0	0.004103	0	0.0004012	0.005942	0.0002321	0	0	0	0	0	0
528	MET	chr7	116778957	rs146651797	Benign/Likely Benign	SNP	T	C	-	0.005682	0.0016	0.0053	0.0014	0	0	0	0.008971	0.0001213	0.0006229	0.008137	0.0005803	0	0	0	5.321e-05	0.0004969	0
529	MET	chr7	116795968	rs2023748	Benign/Likely Benign	SNP	G	A	-	0.182	0.3538	0.034	0.4697	0.4673	0.4433	0.4949	0.1029	0.4268	0.4347	0.09013	0.5188	0.4871	0.4596	0.3942	0.4472	0.4572	0.4599
530	XRCC2	chr7	152648677	rs145085742	Benign/Likely Benign	SNP	A	C	-	0.005682	0.0026	0.0098	0	0	0	0	0.007951	0	0.0005271	0.007739	0.0001221	0	0	0	8.93e-06	0.0005081	0
531	WRN	chr8	31081182	rs2230010	Benign/Likely Benign	SNP	G	A	-	0.04	0.0214	0.0794	0.0029	0	0	0	0.05924	0.0003488	0.004911	0.06639	0.002807	0	0	0	0.0002479	0.004423	3.269e-05
532	WRN	chr8	31081188	rs1800391	Benign/Likely Benign	SNP	G	A	-	0.017	0.0469	0.0015	0.0821	0.002	0.0765	0.0992	0.01521	0.07919	0.07519	0.01018	0.06072	0.1172	0.001143	0.0821	0.08271	0.08473	0.1221
533	WRN	chr8	31141764	rs1801195	Benign/Likely Benign	SNP	G	T	-	0.477	0.496	0.5038	0.5893	0.6419	0.4404	0.3262	0.4821	0.4592	0.4546	0.4877	0.559	0.4472	0.6405	0.3643	0.4416	0.4482	0.3235
534	WRN	chr8	31142628	rs3087414	Benign/Likely Benign	SNP	C	T	-	0.045	0.0204	0.0734	0.0058	0	0.001	0	0.04299	0.0002338	0.004334	0.05043	0.00489	0.001336	0	0.0001855	0.0006358	0.002723	6.982e-05
535	WRN	chr8	31167054	rs11574395	Benign/Likely Benign	SNP	G	A	-	0.011	0.0048	0.0159	0.0043	0	0	0	0.01453	0.0001163	0.001	0.01428	0.0004934	0	0	0	0	0.0003271	0
536	WRN	chr8	31167122	rs1801196	Benign/Likely Benign	SNP	C	T	-	0.324	0.2736	0.2632	0.2536	0.2282	0.2942	0.3272	0.2699	0.2884	0.297	0.2653	0.2661	0.3132	0.225	0.3493	0.2984	0.3062	0.3423
537	NBN	chr8	89943291	rs72563785	Benign/Likely Benign	SNP	T	C	-	0.028	0.008	0.0287	0.0029	0	0	0	0.02655	0	0.001961	0.02645	0.00133	0	0	0	7.919e-05	0.0009782	6.533e-05
538	NBN	chr8	89943355	rs7823648	Benign/Likely Benign	SNP	A	C	-	0.085	0.022	0.0809	0.0043	0	0	0	0.07444	0.001163	0.006117	0.07924	0.003963	0.004962	0	0	0.0003608	0.003102	6.533e-05
539	RECQL4	chr8	144511991	rs34915097	Benign/Likely Benign	SNP	C	T	-	0.005682	0.002	0.0076	0	0	0	0	0.01073	0.0002371	0.0006503	0.009532	0.0001469	0	0	9.686e-05	9.109e-05	0	0
540	RECQL4	chr8	144513027	rs548804317	Benign/Likely Benign	INDEL	T	TGGTGCA	-	0.011	-	0.0008	0.0058	0.0119	0	0.002	0.002071	0.0002532	0.007366	0.0009827	0.04101	0	0.01524	0	9.973e-05	0.004029	0.0007969
541	RECQL4	chr8	144513443	rs35215952	Benign/Likely Benign	SNP	C	T	-	0.057	0.0104	0.0333	0.0058	0.001	0.003	0	0.02071	0.001781	0.003423	0.02494	0.004856	0.002933	0	0.0001044	0.002077	0.004532	0.0001964
542	RECQL4	chr8	144516029	rs144637135	Benign/Likely Benign	SNP	C	T	-	0.023	0.0054	0.0182	0.0043	0	0	0	0.01234	0.0001194	0.001159	0.01567	0.0006382	0.0001004	0	0	0.0001521	0.0009993	3.271e-05
543	RECQL4	chr8	144516228	rs34700133	Benign/Likely Benign	SNP	G	A	-	0.005682	0.0028	0.0091	0.0014	0	0	0.001	0.00675	0	0.0006703	0.008488	0.0003481	0	0.0006682	0	4.471e-05	0.0001663	0.0001961
544	RECQL4	chr8	144516318	rs4244612	Benign/Likely Benign	SNP	C	G	-	0.392	0.4477	0.4198	0.464	0.4821	0.3827	0.5051	0.4101	0.3832	0.4374	0.4259	0.5338	0.3848	0.4499	0.4178	0.4	0.413	0.498
545	RECQL4	chr8	144516654	rs116137512	Benign/Likely Benign	SNP	G	C	-	0.017	0.0038	0.0129	0.0014	0	0.001	0	0.01307	0	0.001283	0.01631	0.001478	0	0	0	6.466e-05	0.0006988	6.78e-05
546	CDKN2A	chr9	21970929	rs116150891	Benign/Likely Benign	SNP	G	A	-	0.011	0.0028	0.0098	0.0014	0	0	0	0.006582	0	0.0005589	0.00767	0.0003183	0	0	0	1.804e-05	0.000164	3.267e-05
547	CDKN2A	chr9	21970980	rs6413464	Benign/Likely Benign	SNP	C	A	-	0.011	0.0074	0.0272	0.0014	0	0	0	0.01611	0	0.001292	0.01711	0.001045	9.99e-05	0	0	5.441e-05	0.0003304	0
548	FANCC	chr9	95107205	rs1800368	Benign/Likely Benign	SNP	T	C	-	0.005682	0.0016	0.0061	0	0	0	0	0.009532	0.0001163	0.0008278	0.01034	0.000752	0	0	4.624e-05	4.4e-05	0.0001633	0.0002288
549	FANCC	chr9	95107254	rs1800367	Benign/Likely Benign	SNP	C	T	-	0.068	0.027	0.0998	0.0043	0	0	0	0.07603	0.001047	0.006092	0.07543	0.004459	0.003574	0.001251	0	0.0005119	0.004253	0.0002619
550	FANCC	chr9	95135349	rs34671520	Benign/Likely Benign	SNP	C	T	-	0.005682	0.003	0.0113	0	0	0	0	0.004993	0	0.0004773	0.004557	0.0002602	0	0.0001087	4.619e-05	0.000255	0.0004886	6.534e-05
551	FANCC	chr9	95172077	rs1800362	Benign/Likely Benign	SNP	C	T	-	0.028	0.0126	0.0461	0.0014	0	0.001	0	0.04494	0.0002326	0.003476	0.04678	0.002372	0	0	4.62e-05	0.0001145	0.001635	0.0002615
552	FANCC	chr9	95172085	rs1800360	Benign/Likely Benign	SNP	T	C	-	0.063	0.0186	0.0643	0.0115	0	0	0	0.07535	0.0001163	0.005454	0.07725	0.00269	0	0	0	7.924e-05	0.001797	9.803e-05
553	PTCH1	chr9	95447176	rs62637631	Benign/Likely Benign	SNP	G	A	-	0.005682	0.0036	0.0008	0.0014	0.002	0.0119	0.002	0.00116	0.00604	0.003972	0.00098	0.002231	0.0006028	0.0003835	0.001943	0.007146	0.00396	0.0006213
554	PTCH1	chr9	95449267	rs138240178	Benign/Likely Benign	SNP	G	A	-	0.028	0.0082	0.0287	0.0043	0	0	0	0.03176	0.000117	0.002584	0.04084	0.00102	0	0	0	8.629e-05	0.000646	0.0001665
555	PTCH1	chr9	95449290	rs2236405	Benign/Likely Benign	SNP	T	A	-	0.08	0.0785	0.1437	0.0115	0.1419	0.0129	0.0399	0.09762	0.01305	0.03401	0.1144	0.01276	0.04248	0.1324	0.008437	0.01245	0.0254	0.04812
556	PTCH1	chr9	95449306	rs62637630	Benign/Likely Benign	SNP	G	A	-	0.017	0.0042	0.0144	0.0014	0	0.001	0	0.01795	0.0001177	0.001487	0.02149	0.0009243	0.0001167	0	0.0004006	7.932e-05	0.0006778	0.0002153
557	PTCH1	chr9	95458040	rs2066835	Benign/Likely Benign	SNP	A	C	-	0.08	0.0675	0.1422	0.0058	0.1101	0.002	0.0337	0.1028	0.001512	0.02147	0.1127	0.004973	0.0002981	0.1014	4.62e-05	0.001233	0.009292	0.04335
558	PTCH1	chr9	95458244	rs58629309	Benign/Likely Benign	SNP	G	A	-	0.011	0.0042	0.0144	0.0014	0	0.001	0	0.01453	0	0.001046	0.01429	0.0006081	0	0	0	1.771e-05	0.0008181	9.803e-05
559	PTCH1	chr9	95459688	rs111446700	Benign/Likely Benign	SNP	C	T	-	0.005682	0.0032	0.0121	0	0	0	0	0.01271	0.0001163	0.001038	0.01292	0.0005782	0.001885	0	0	6.153e-05	0.0004886	6.533e-05
560	PTCH1	chr9	95459700	rs145196322	Benign/Likely Benign	SNP	G	A	-	0.005682	-	-	-	-	-	-	0.000227	0.000814	0.0005766	0.0002461	5.782e-05	0	5.437e-05	0.0001848	0.001125	0.0006515	6.533e-05
561	PTCH1	chr9	95461879	rs56173896	Benign/Likely Benign	SNP	C	T	-	0.005682	0.0006	0.0023	0	0	0	0	0.002043	0	0.0002705	0.002708	0.0001735	0	5.437e-05	0	0.0001231	0.0003259	3.266e-05
562	PTCH1	chr9	95468802	rs2227970	Benign/Likely Benign	SNP	T	C	-	0.005682	0.0138	0	0.0029	0.0278	0.0119	0.0276	0.001816	0.01523	0.01447	0.001968	0.006851	0.01409	0.02903	0.01187	0.01475	0.0171	0.02136
563	PTCH1	chr9	95468818	rs115556836	Benign/Likely Benign	SNP	G	A	-	0.028	0.0054	0.0189	0.0029	0	0	0	0.02179	0	0.001587	0.02208	0.0009829	0	0	0	1.758e-05	0.0001629	9.799e-05
564	PTCH1	chr9	95469147	rs62637628	Benign/Likely Benign	SNP	G	A	-	0.063	0.0108	0.0408	0	0	0	0	0.03019	0	0.00221	0.03107	0.001157	0	0.0001088	0	2.641e-05	0.0006521	6.535e-05
565	PTCH1	chr9	95476076	rs2066836	Benign/Likely Benign	SNP	G	A	-	0.102	0.0918	0.0106	0.098	0.0833	0.1948	0.1002	0.03314	0.2213	0.1719	0.03093	0.08697	0.261	0.1035	0.2303	0.2177	0.1919	0.1395
566	PTCH1	chr9	95476097	rs1805155	Benign/Likely Benign	SNP	A	G	-	0.148	0.1116	0.1687	0.0764	0.1131	0.1093	0.0603	0.1845	0.1035	0.09916	0.18	0.06048	0.05989	0.1057	0.1114	0.1103	0.09882	0.05921
567	PTCH1	chr9	95479096	rs2066831	Benign/Likely Benign	SNP	G	A	-	0.028	0.0054	0.0189	0.0029	0	0	0	0.02179	0	0.001575	0.02208	0.0009251	0	0	9.239e-05	1.758e-05	0.0001629	0
568	PTCH1	chr9	95479141	rs2066832	Benign/Likely Benign	SNP	A	G	-	0.028	0.0054	0.0189	0.0029	0	0	0	0.02179	0	0.001571	0.02215	0.0009251	0	0	0	1.758e-05	0.0001629	0
569	PTCH1	chr9	95481960	rs1805154	Benign/Likely Benign	SNP	T	C	-	0.011	0.0094	0.0023	0.0202	0	0.0249	0.0051	0.006809	0.03826	0.02241	0.004862	0.01619	0.0387	5.437e-05	0.01821	0.03404	0.02869	0.005324
570	PTCH1	chr9	95506483	rs1805153	Benign/Likely Benign	SNP	G	A	-	0.011	0.0056	0	0.0058	0	0.0229	0.001	0.00522	0.02674	0.01439	0.004132	0.0117	0.01452	0	0.006144	0.02301	0.01651	0.004882
571	GALNT12	chr9	98823259	rs114902755	Benign/Likely Benign	SNP	C	T	-	0.005682	0.0076	0.0265	0.0029	0	0.001	0	0.01702	0.0001163	0.001579	0.02073	0.001301	0	0	0	5.275e-05	0.0009772	9.799e-05
572	GALNT12	chr9	98826789	rs146370762	Benign/Likely Benign	SNP	A	G	-	0.057	0.0054	0.0197	0	0	0.001	0	0.01725	0	0.001399	0.01894	0.0008707	0	0	0	8.859e-05	0.0008213	0
573	GALNT12	chr9	98849023	rs112898261	Benign/Likely Benign	SNP	C	T	-	0.028	0.0032	0.0113	0	0	0	0.001	0.01634	0	0.001225	0.01526	0.001012	0.0002977	0	0	2.638e-05	0.0008146	0.0004573
574	GALNT12	chr9	98849053	rs2273846	Benign/Likely Benign	SNP	G	C,A	-	0.142,5.682e-03	0.1416,-	0.1725,0.0015	0.0965,0	0.2391,0	0.0686,0	0.1063,0	0.1439,-	0.05209,-	0.08656,0.00008352	0.1472,0.001046	0.06812,0	0.08008,0	0.2815,0	0.08406,0	0.05606,0.00003517	0.08358,0	0.07594,0
575	TSC1	chr9	132896448	rs116747861	Benign/Likely Benign	SNP	C	T	-	0.011	0.0048	0.0174	0.0014	0	0	0	0.01316	0.0006977	0.001762	0.01403	0.002139	0.004563	0	0.0001848	0.0006682	0.00228	3.266e-05
576	TSC1	chr9	132897330	rs4962081	Benign/Likely Benign	SNP	G	A	-	0.102	0.0621	0.0953	0.0965	0.0228	0.0636	0.0317	0.09056	0.08186	0.07947	0.08872	0.1529	0.05327	0.02816	0.04569	0.08076	0.07676	0.05066
577	TSC1	chr9	132905877	rs35478675	Benign/Likely Benign	SNP	C	T	-	0.011	0.002	0.0076	0	0	0	0	0.005447	0	0.0004665	0.005604	0.0005213	0	0	0	5.292e-05	0.0003271	0
578	TSC1	chr9	132906052	rs118203543	Benign/Likely Benign	SNP	C	T	-	0.005682	0.0002	0.0008	0	0	0	0	0.002497	0	0.0001556	0.001909	5.786e-05	0	0	0	0	0.0003266	0.0001307
579	TSC1	chr9	132906827	rs118203518	Benign/Likely Benign	SNP	G	A	-	0.011	0.0042	0.0151	0.0014	0	0	0	0.01135	0	0.0008603	0.01145	0.0006944	0	0	0	1.762e-05	0.0003269	6.536e-05
580	TSC1	chr9	132912319	rs116756594	Benign/Likely Benign	SNP	G	A	-	0.005682	0.001	0.0038	0	0	0	0	0.004539	0	0.0002666	0.003814	0.0001156	0	0	0	0	0	3.266e-05
581	TSC1	chr9	132925677	rs115097221	Benign/Likely Benign	SNP	C	T	-	0.005682	0.0012	0.0038	0	0.001	0	0	0.004539	0	0.000362	0.003814	0.0007516	0	5.437e-05	0	8.798e-06	0	3.266e-05
582	RET	chr10	43111279	rs115423919	Benign/Likely Benign	SNP	G	C	-	0.011	0.0016	0.0061	0	0	0	0	0.007263	0	0.0005886	0.008061	0.0004048	0	0	0	1.758e-05	0.0001629	0
583	RET	chr10	43119646	rs1800862	Benign/Likely Benign	SNP	C	T	-	0.051	0.0359	0.0129	0.0303	0	0.0586	0.0849	0.02655	0.05059	0.04495	0.02374	0.02274	0.05364	0.0008718	0.03385	0.04971	0.04843	0.09437
584	RET	chr10	43120185	rs1800863	Benign/Likely Benign	SNP	C	G	-	0.153	0.1725	0.1051	0.2536	0.121	0.1928	0.2382	0.111	0.1866	0.2112	0.1076	0.3532	0.1938	0.1155	0.2169	0.186	0.2222	0.2563
585	SDHB	chr1	17054002	rs2746462	Benign	SNP	G	T	-	0.864	-	0.8797	0.9769	0.996	0.9722	0.9918	0.9094	0.973	0.9737	0.9129	0.9828	0.9545	0.9991	0.9786	0.9721	0.9723	0.9877
586	MUTYH	chr1	45331833	rs3219489	Benign	SNP	C	G	-	0.256	0.3135	0.2579	0.4841	0.3909	0.2445	0.2587	0.2637	0.2492	0.29	0.263	0.4881	0.2631	0.3974	0.2205	0.2444	0.2882	0.2371
587	SDHC	chr1	161356789	rs61733156	Benign	SNP	T	C	-	0.005682	0.0038	0.0144	0	0	0	0	0.01634	0.0001163	0.001028	0.01476	0.0002313	0	0	0	4.49e-05	0.00049	0
588	FH	chr1	241500525	rs2070080	Benign	SNP	G	A	-	0.063	0.0365	0.1346	0.0072	0	0	0	0.09714	0.0005814	0.007616	0.1036	0.004715	0	0	0	0.0002728	0.004732	0.0002287
589	FH	chr1	241504223	rs61737760	Benign	SNP	C	T	-	0.023	0.0375	0.0121	0.0187	0.0407	0.0298	0.09	0.01929	0.02349	0.03455	0.0205	0.02748	0.05361	0.04505	0.02293	0.02353	0.0351	0.08638
590	FH	chr1	241513672	rs10926501	Benign	SNP	G	A	-	0.045	0.0338	0.1241	0.0072	0	0	0	0.08761	0.0003488	0.006924	0.09481	0.00425	0	0	0	0.0001759	0.004562	0.0001633
591	RET	chr10	43100520	rs1800858	Benign	SNP	A	G	-	0.949	-	0.9803	0.7493	0.5268	0.7435	0.6943	0.9453	0.7394	0.7312	0.953	0.7589	0.7045	0.5513	0.64	0.7401	0.7405	0.729
592	BMPR1A	chr10	86876022	rs11528010	Benign	SNP	C	A	-	0.693	0.4998	0.7239	0.3617	0.7093	0.2753	0.3098	0.6498	0.2562	0.3575	0.6679	0.39	0.3764	0.7182	0.3705	0.2583	0.3171	0.3004
593	BMPR1A	chr10	86921652	rs150946485	Benign	SNP	C	T	-	0.005682	0.003	0.0106	0	0.001	0	0	0.003858	0	0.0004891	0.005721	0.0006938	0	5.437e-05	0	3.516e-05	0	3.266e-05
594	HRAS	chr11	534242	rs12628	Benign	SNP	A	G	-	0.409	0.2971	0.3729	0.3646	0.1726	0.3121	0.2597	0.3749	0.3441	0.3158	0.3806	0.3808	0.2711	0.187	0.2671	0.3386	0.311	0.2516
595	CDKN1C	chr11	2884860	rs759134767	Benign	INDEL	GGGGGCCGGGGCC	G	-	0.014	-	-	-	-	-	-	-	-	-	-	-	-	-	-	-	-	-
596	CDKN1C	chr11	2884890	rs529326848	Benign	SNP	T	C,*	-	0.058,0.00	0.0196	0.0643	0.0101	0	0.003	0.0031	-	-	0	-	-	-	-	-	0	0	-
597	CDKN1C	chr11	2884935	rs191294997	Benign	SNP	A	G	-	0.315	0.2224	0.3495	0.2651	0.1468	0.2078	0.1135	-	-	0.2213	-	0.5	-	-	0	0.2232	0.5	-
598	CDKN1C	chr11	2884966	rs565544512	Benign	INDEL	ACCGCGACCGGAG	A	-	0.047	-	0.056	0.2003	0.0794	0.2018	0.1646	0.1795	0.269	0.2818	-	-	-	-	0	0.2925	0	-
599	CDKN1C	chr11	2885358	rs149717696	Benign	SNP	G	A	-	0.011	0.001	0.0038	0	0	0	0	0.006431	0.0001168	0.0005207	0.006887	0.0007114	0	0	0	1.111e-05	0.0001926	3.768e-05
600	WT1	chr11	32396399	rs16754	Benign	SNP	T	C	-	0.142	0.3315	0.121	0.3156	0.6984	0.172	0.4131	0.1129	0.1392	0.2434	0.1154	0.3686	0.1764	0.6961	0.1757	0.1412	0.1992	0.356
601	MEN1	chr11	64804546	rs2959656	Benign	SNP	T	C	-	0.784	-	0.6664	0.902	0.6964	0.9911	0.9949	0.7376	0.9959	0.9374	0.7063	0.8813	0.9956	0.6972	0.9816	0.996	0.9643	0.9949
602	MEN1	chr11	64805085	rs540012	Benign	SNP	A	G	-	0.932	-	0.9115	0.9957	1	1	1	0.9303	0.9997	0.9942	0.9189	0.9969	1	0.9999	1	0.9999	0.9963	0.9999
603	MEN1	chr11	64805130	rs2071313	Benign	SNP	G	A	-	0.131	0.3079	0.0348	0.2997	0.372	0.4056	0.5164	0.09064	0.4133	0.3916	0.08186	0.3404	0.346	0.3836	0.4393	0.4207	0.3962	0.4909
604	AIP	chr11	67487038	rs11822907	Benign	SNP	C	T	-	0.074	0.0204	0.0756	0.0029	0	0	0	0.07955	0.0005821	0.00604	0.08112	0.004365	0	0	0	0.0002288	0.002934	0.0001633
605	AIP	chr11	67490085	rs2276020	Benign	SNP	C	T	-	0.04	0.0563	0.0469	0.0303	0.1409	0.0219	0.0358	0.04732	0.01421	0.03384	0.04537	0.02496	0.02721	0.1231	0.06319	0.01446	0.02742	0.03858
606	AIP	chr11	67490352	rs641081	Benign	SNP	C	A	-	0.625	0.8454	0.4365	0.9611	1	0.998	1	0.5175	0.9965	0.9622	0.4934	0.9734	0.9999	0.9999	1	0.9979	0.9803	0.9992
607	MRE11	chr11	94420160	rs1805362	Benign	SNP	T	C	-	0.011	0.0046	0.0166	0.0014	0	0	0	0.01638	0	0.001444	0.01903	0.0009549	0	0	0	5.407e-05	0.0008245	6.538e-05
608	MRE11	chr11	94467879	rs11020793	Benign	SNP	A	C	-	0.005682	0.0082	0.0295	0.0029	0	0	0	0.02885	0.0001163	0.002132	0.03022	0.0009835	0	0	0	2.638e-05	0.001306	0
609	ATM	chr11	108235716	rs2234997	Benign	SNP	T	A	-	0.216	0.0623	0.2239	0.0216	0	0.001	0	0.1926	0.0008143	0.0161	0.2017	0.011	0.01449	0	0	0.001259	0.009964	0.001241
610	ATM	chr11	108244000	rs3218707	Benign	SNP	G	C	-	0.005682	0.0114	0.0393	0.0072	0	0	0	0.02227	0.0006982	0.002522	0.02097	0.004612	0.0005017	0	0.0002329	0.0008948	0.003149	6.575e-05
611	ATM	chr11	108250719	rs4987943	Benign	SNP	A	G	-	0.057	0.0262	0.0938	0.0086	0	0.001	0	0.07678	0.0008143	0.006896	0.08205	0.006389	0.003499	0	0	0.0007834	0.004289	0.0001643
612	ATM	chr11	108256283	rs2229019	Benign	SNP	C	T	-	0.028	0.0184	0.0658	0.0058	0	0.001	0	0.05134	0.0001163	0.003869	0.0522	0.002112	9.921e-05	0	0	0.00022	0.003266	0.0001635
613	ATM	chr11	108259051	rs3218695	Benign	SNP	C	A	-	0.051	0.0104	0.0371	0.0043	0	0	0	0.01976	0.0001164	0.001912	0.02473	0.001562	0	0	0	0.000132	0.00147	3.269e-05
614	ATM	chr11	108272729	rs1800057	Benign	SNP	C	G	-	0.005682	0.0092	0.0008	0.0173	0	0.0308	0.002	0.005906	0.0228	0.01656	0.004249	0.01076	0.02154	0	0.008007	0.0267	0.02319	0.005032
615	ATM	chr11	108287648	rs56355831	Benign	SNP	T	C	-	0.028	0.0056	0.0159	0.0101	0	0	0	0.01726	0	0.001411	0.01809	0.001244	0	0	0	3.596e-05	0.001637	0
616	ATM	chr11	108289005	rs3092856	Benign	SNP	C	T	-	0.057	0.0319	0.0688	0.0058	0.0149	0	0.0511	0.07088	0.0006982	0.01234	0.06849	0.003701	0.001489	0.01495	0	0.0004665	0.006849	0.04815
617	ATM	chr11	108292760	rs1800889	Benign	SNP	C	T	-	0.04	0.0154	0.003	0.0288	0	0.0398	0.0133	0.009768	0.05095	0.03258	0.008059	0.031	0.01231	5.437e-05	0.02504	0.05021	0.03556	0.0129
618	ATM	chr11	108304735	rs1801516	Benign	SNP	G	A	-	0.057	0.0669	0.0083	0.0965	0.0159	0.162	0.0798	0.0284	0.1402	0.1136	0.02265	0.06125	0.1289	0.006321	0.2419	0.1435	0.1241	0.07715
619	ATM	chr11	108310190	rs3092910	Benign	SNP	T	C	-	0.017	0.0062	0.0068	0.0029	0.0119	0.007	0.001	0.007042	0.007796	0.005063	0.007903	0.00139	0.002978	0.01143	0.0006014	0.006765	0.004584	0.001503
620	ATM	chr11	108315904	rs145847315	Benign	SNP	A	G	-	0.017	0.0066	0.0234	0.0029	0	0	0	0.01477	0	0.001265	0.01791	0.0005782	0	0	0	3.517e-05	0.0004889	0
621	ATM	chr11	108317409	rs1800060	Benign	SNP	G	A	-	0.017	0.0028	0.0076	0.0043	0	0.001	0	0.01658	0.0005817	0.002522	0.01772	0.00188	0.01449	5.441e-05	0	0.0007475	0.002609	0.001078
622	ATM	chr11	108320043	rs56815840	Benign	SNP	G	C	-	0.017	0.0024	0.0076	0.0029	0	0	0	0.01159	0	0.0009592	0.01221	0.0009273	0	0	0	2.686e-05	0.0009839	0
623	SDHD	chr11	112088901	rs9919552	Benign	SNP	C	T	-	0.244	0.1134	0.3941	0.0447	0.002	0.0109	0.0031	0.3296	0.0128	0.03411	0.3582	0.02472	0.01558	0.001903	0.004712	0.01189	0.02268	0.003691
624	CDKN1B	chr12	12718165	rs2066827	Benign	SNP	T	G	-	0.568	0.3592	0.7837	0.2176	0.0556	0.2425	0.319	0.6931	0.2378	0.2588	0.7262	0.1531	0.2599	0.03833	0.2529	0.2481	0.2716	0.3169
625	CDK4	chr12	57749305	rs2227953	Benign	SNP	C	T	-	0.017	0.0076	0.0272	0.0029	0	0	0	0.02224	0.0003488	0.00189	0.02468	0.001504	0	0	0	0.0001056	0.001468	3.266e-05
626	CDK4	chr12	57750998	rs2069501	Benign	SNP	T	C	-	0.017	0.0076	0.0272	0.0029	0	0	0	0.02224	0.0003488	0.001889	0.02467	0.001503	0	0	0	0.0001055	0.001466	3.266e-05
627	POLE	chr12	132624792	rs116323660	Benign	SNP	C	T	-	0.011	0.0026	0.0098	0	0	0	0	0.01498	0	0.00097	0.01367	0.0004626	0	0.0001631	0	8.861e-06	0.0001631	0
628	POLE	chr12	132632393	rs5745022	Benign	SNP	T	C	deletion (0.649)	0.733	-	0.7844	0.7464	0.7788	0.5656	0.6053	0.7567	0.5843	0.6436	0.7666	0.7935	0.5311	0.8135	0.5773	0.5846	0.6271	0.6134
629	POLE	chr12	132635899	rs5744991	Benign	SNP	C	T	-	0.045	0.011	0.0408	0.0014	0	0	0	0.02383	0.0005814	0.002623	0.02828	0.002133	0.007884	0	0	0.0002121	0.003452	0
630	POLE	chr12	132635996	rs5744990	Benign	SNP	G	A	-	0.142	0.134	0.1301	0.2205	0.1141	0.1382	0.0941	0.1455	0.1601	0.1547	0.1427	0.2227	0.1534	0.1106	0.1467	0.1571	0.1638	0.1059
631	POLE	chr12	132643245	rs5744944	Benign	SNP	T	C	deletion (0.649)	0.619	0.6052	0.761	0.5317	0.6736	0.4304	0.5562	0.7015	0.4306	0.5042	0.7162	0.5778	0.3892	0.7045	0.4299	0.4311	0.4745	0.5485
632	POLE	chr12	132643940	rs5744934	Benign	SNP	T	C	-	0.142	0.1206	0.171	0.0793	0.0089	0.1302	0.1871	0.1364	0.1353	0.1152	0.1463	0.0784	0.1564	0.008319	0.03733	0.1316	0.1365	0.1804
633	POLE	chr12	132659414	rs5744857	Benign	SNP	C	T	deletion (0.649)	0.619	0.6054	0.7602	0.5317	0.6736	0.4314	0.5573	0.7015	0.4307	0.5034	0.716	0.5775	0.3898	0.7048	0.4301	0.4313	0.4756	0.5482
634	POLE	chr12	132659444	rs5744856	Benign	SNP	C	T	-	0.063	0.0278	0.1006	0.0086	0	0	0	0.064	0	0.005504	0.07433	0.003498	0.0006944	0	0	0.0001934	0.001955	0.0004573
635	POLE	chr12	132664381	rs5744834	Benign	SNP	G	A	deletion (0.649)	0.034	0.0138	0.0507	0.0029	0	0	0	0.04539	0.0003488	0.003574	0.04579	0.003065	0	0	0	0.0002726	0.002445	6.533e-05
636	POLE	chr12	132673167	rs5744777	Benign	SNP	G	A	-	0.011	0.0054	0.0197	0.0014	0	0	0	0.01997	0.0002326	0.001762	0.02172	0.001128	0	0	0	0.0003781	0.0009775	6.533e-05
637	POLE	chr12	132676107	rs5744760	Benign	SNP	T	C	-	0.017	0.0092	0.034	0.0014	0	0	0	0.03427	0	0.002085	0.02679	0.001233	0	0.0002194	0	0.0002224	0.001489	0.0001014
638	POLE	chr12	132677409	rs5744751	Benign	SNP	G	A	-	0.011	0.0569	0.0045	0.0447	0.1052	0.1004	0.0419	0.01589	0.1073	0.08598	0.0155	0.04232	0.1126	0.1087	0.1086	0.1065	0.1011	0.05513
639	POLE	chr12	132681251	rs34047482	Benign	SNP	C	A	-	0.028	0.0088	0	0.0331	0	0.0129	0.0082	0.004312	0.02198	0.01238	0.003384	0.0061	0.00129	5.437e-05	0.007483	0.02013	0.0145	0.009571
640	BRCA2	chr13	32332343	rs766173	Benign	SNP	A	C	-	0.028	0.0737	0.0325	0.0922	0.0962	0.0348	0.1329	0.02021	0.03679	0.05209	0.02224	0.07305	0.03832	0.1031	0.01539	0.035	0.0495	0.1156
641	BRCA2	chr13	32332592	rs144848	Benign	SNP	A	C	-	0.153	0.2494	0.084	0.2997	0.2847	0.2952	0.3538	0.1289	0.2859	0.2796	0.1249	0.3035	0.3563	0.2672	0.2299	0.2787	0.2823	0.3517
642	BRCA2	chr13	32332753	rs34355306	Benign	SNP	A	G	-	0.005682	0.0066	0.0227	0	0.003	0	0	0.009773	0	0.001071	0.01321	0.000273	0	0.00234	0	1.792e-05	0.0003425	0
643	BRCA2	chr13	32332843	rs1801439	Benign	SNP	A	G	-	0.028	0.0737	0.0325	0.0922	0.0962	0.0348	0.1329	0.01976	0.03677	0.05231	0.02212	0.0718	0.03805	0.1024	0.01544	0.03503	0.0484	0.1136
644	BRCA2	chr13	32333264	rs56328701	Benign	SNP	G	C	-	0.005682	-	-	-	-	-	-	0.000227	0.0004654	0.0003374	0.0001258	5.948e-05	0	0	4.636e-05	0.0006888	0.0001677	0
645	BRCA2	chr13	32336500	rs112566179	Benign	SNP	A	G	-	0.005682	0.0004	0.0015	0	0	0	0	0.001589	0	9.156e-05	0.001299	2.895e-05	0	0	0	0	0.0001633	0
646	BRCA2	chr13	32336584	rs1801499	Benign	SNP	T	C	-	0.028	0.0735	0.0325	0.0922	0.0952	0.0348	0.1329	0.0202	0.03698	0.05271	0.02247	0.07221	0.03831	0.1024	0.01557	0.03508	0.04866	0.1142
647	BRCA2	chr13	32337315	rs2227944	Benign	SNP	A	T	-	0.017	0.002	0.0076	0	0	0	0	0.01067	0.0001165	0.0007287	0.01069	0.0003197	0	0	0	8.852e-06	0	0
648	BRCA2	chr13	32337326	rs1799944	Benign	SNP	A	G	-	0.045	0.0801	0.0552	0.0937	0.0972	0.0348	0.1329	0.03858	0.03657	0.05409	0.04219	0.07271	0.03818	0.1023	0.01558	0.0351	0.04898	0.1141
649	BRCA2	chr13	32337751	rs1801406	Benign	SNP	A	G	-	0.188	0.2668	0.2095	0.2378	0.3681	0.2753	0.2515	0.2261	0.3074	0.2946	0.2282	0.2127	0.3015	0.382	0.317	0.3086	0.297	0.2989
650	BRCA2	chr13	32338224	rs41293485	Benign	SNP	G	A	-	0.005682	0.0034	0.0129	0	0	0	0	0.008772	0.0001178	0.0008667	0.01161	0.0003079	0	0	0	5.472e-05	0.0004353	0
651	BRCA2	chr13	32338445	rs56248502	Benign	SNP	A	C	-	0.011	0.0044	0.0166	0	0	0	0	0.01838	0.0001163	0.001243	0.01752	0.0004096	0	0	0	5.305e-05	0.000659	0.0001004
652	BRCA2	chr13	32339773	rs34351119	Benign	SNP	A	G	-	0.028	0.0068	0.0257	0	0	0	0	0.02451	0	0.001803	0.02515	0.001128	0	5.437e-05	0	2.642e-05	0.0001633	3.268e-05
653	BRCA2	chr13	32339995	rs11571657	Benign	SNP	T	G	-	0.005682	0.0022	0.0076	0.0014	0	0	0	0.009305	0	0.000771	0.009272	0.001052	0	0	0	1.772e-05	0.0006581	0
654	BRCA2	chr13	32340059	rs4987048	Benign	SNP	G	A	-	0.017	0.0062	0.0227	0.0014	0	0	0	0.01838	0.0001163	0.001388	0.02008	0.0005211	0	0	0	1.765e-05	0.0004913	0
655	BRCA2	chr13	32340412	rs147961615	Benign	SNP	C	T	-	0.005682	0.0024	0.0091	0	0	0	0	0.004312	0	0.0003507	0.005339	2.891e-05	0	0	0	0	0.0001635	0
656	BRCA2	chr13	32340575	rs34309943	Benign	SNP	C	A	-	0.011	0.0028	0.0098	0.0014	0	0	0	0.01021	0	0.0007373	0.009843	0.0006715	0	0	0	0	0.0003306	0
657	BRCA2	chr13	32340702	rs55953736	Benign	SNP	A	G	-	0.005682	0.0068	0.025	0.0014	0	0	0	0.009532	0.0004654	0.001079	0.01115	0.00165	0.001422	0	0	0.0001428	0.0008409	3.438e-05
658	BRCA2	chr13	32340868	rs206076	Benign	SNP	G	C	-	0.92	-	0.9024	0.9971	1	0.999	1	0.9287	0.9994	0.9942	0.9253	0.9956	1	0.9999	1	0.9996	0.996	0.9999
659	BRCA2	chr13	32355003	rs55977008	Benign	SNP	C	A	-	0.017	0.0014	0.0045	0.0014	0	0	0	0.005447	0	0.0003702	0.005108	0.0002315	0	0	0	8.805e-06	0.0001633	0
660	BRCA2	chr13	32355172	rs4986860	Benign	SNP	A	G	-	0.028	0.0104	0.0393	0	0	0	0	0.03109	0	0.002365	0.0331	0.001359	0	5.442e-05	0	4.404e-05	0.0003263	3.267e-05
661	BRCA2	chr13	32355250	rs169547	Benign	SNP	T	C	-	0.932	0.9758	0.9107	0.9971	1	0.999	1	0.9353	0.9994	0.9949	0.9326	0.996	1	0.9999	1	0.9997	0.9974	0.9999
662	BRCA2	chr13	32370971	rs11571746	Benign	SNP	T	C	-	0.005682	0.0014	0.0045	0.0014	0	0	0	0.005901	0.0004651	0.0005494	0.006705	0.0004337	0	0	0	9.692e-05	0.0004899	0
663	BRCA2	chr13	32379392	rs4987047	Benign	SNP	A	T	-	0.045	0.009	0.0325	0.0029	0	0	0	0.04108	0.0001163	0.00295	0.04146	0.001536	0	0	0	2.646e-05	0.001309	9.821e-05
664	BRCA2	chr13	32398243	rs11571831	Benign	SNP	G	A	-	0.028	0.0068	0.0257	0	0	0	0	0.02451	0	0.001803	0.02498	0.001129	0	5.438e-05	0	4.401e-05	0.0001632	3.269e-05
665	BRCA2	chr13	32398747	rs1801426	Benign	SNP	A	G	-	0.114	0.0449	0.1188	0.0605	0.0208	0.003	0.002	0.1064	0.00186	0.02331	0.1087	0.09053	0.001291	0.02396	0.008009	0.001535	0.01571	0.002194
666	RB1	chr13	48303948	rs572454921	Benign	INDEL	CGCCGCCGCT	C,*	-	0.051,5.682e-03	-	0.0386	0.0014	0	0	0.002	0.04082	0	0.001047	0.03344	0.001908	0	0	0	7.743e-05	0.00031	0.0002516
667	MAX	chr14	65101586	rs747340873	Benign	INDEL	GA	G,GAA	-	0.028,0.023	-	-	-	-	-	-	0.003057	0.005825	0.0001188	0	0.0001644	0	0.0001343	0	0.0001515	0.0004112	8.718e-05
668	DICER1	chr14	95096240	rs61729797	Benign	SNP	C	T	-	0.102	0.0338	0.1233	0.0086	0	0	0	0.1146	0.0005814	0.008926	0.1228	0.005464	0	0.0001088	0	0.0001935	0.004725	0.000196
669	DICER1	chr14	95105738	rs8019857	Benign	SNP	C	T	-	0.097	0.0349	0.1248	0.0115	0.001	0.001	0	0.1142	0.0005814	0.008904	0.1218	0.005465	0	0	0	0.000176	0.004731	0.0007187
670	DICER1	chr14	95105774	rs12018992	Benign	SNP	A	C	-	0.045	0.0198	0.0711	0.0072	0	0	0	0.05719	0.0001163	0.004235	0.0555	0.003094	0	0	0	0.0003433	0.002614	6.535e-05
671	GREM1	chr15	32730897	rs2280738	Benign	SNP	C	G	-	0.011	0.0675	0.0121	0.0115	0.2113	0.0189	0.0838	0.01136	0.007209	0.03579	0.01534	0.007188	0.02608	0.2115	0.04016	0.007594	0.02677	0.07843
672	BLM	chr15	90749678	rs28384988	Benign	SNP	A	G	-	0.011	0.0044	0.0151	0.0029	0	0	0	0.01046	0.0001163	0.001023	0.01369	0.0007806	0	0	0	6.159e-05	0.0001633	0
673	BLM	chr15	90760095	NA	Benign	INDEL	CT	C,CTT	-	0.210,0.023	-	-	-	-	-	-	-	-	-	-	-	-	-	-	-	-	-
674	BLM	chr15	90811291	rs7167216	Benign	SNP	G	A	-	0.091	0.0671	0.0953	0.0461	0.0238	0.0795	0.0757	0.09281	0.06643	0.06611	0.09462	0.04137	0.03952	0.02414	0.1325	0.06689	0.0593	0.06441
675	TSC2	chr16	2055399	rs1800720	Benign	SNP	C	T	-	0.21	0.092	0.208	0.0937	0	0.0994	0.0215	0.1906	0.09663	0.08684	0.2003	0.05707	0.138	5.437e-05	0.1288	0.09663	0.1047	0.02593
676	TSC2	chr16	2064406	rs34012042	Benign	SNP	C	T	-	0.011	0.0351	0.0023	0.0461	0	0.0726	0.0695	0.01524	0.06977	0.05713	0.01176	0.03333	0.09924	0.0004352	0.08632	0.06692	0.06507	0.0698
677	TSC2	chr16	2075833	rs13337626	Benign	SNP	T	C	-	0.097	0.0627	0.093	0.0418	0.002	0.0875	0.0736	0.08667	0.08605	0.06969	0.08878	0.03528	0.07661	0.001415	0.1107	0.08186	0.06939	0.06344
678	TSC2	chr16	2079191	rs36078782	Benign	SNP	G	C	-	0.028	0.0128	0.0469	0.0029	0	0	0	0.03708	0	0.003235	0.04301	0.002632	0	0	0	0.0001063	0.001799	3.267e-05
679	TSC2	chr16	2080189	rs34870424	Benign	SNP	C	T	-	0.04	0.007	0.0257	0.0014	0	0	0	0.01888	0	0.001446	0.01954	0.0009544	0	0	0	7.975e-05	0.0006542	0
680	TSC2	chr16	2088268	rs1748	Benign	SNP	T	C	-	0.682	0.2764	0.7481	0.1988	0	0.1839	0.0736	0.6344	0.1781	0.1785	0.6583	0.1126	0.2088	0.0003876	0.207	0.1767	0.1762	0.08115
681	CDH1	chr16	68738336	rs139866691	Benign	SNP	C	A	-	0.005682	0.0004	0	0	0	0.002	0	0	0.001608	0.001344	0	0.001397	0	0	0.0001221	0.002648	0.001836	0.0002663
682	CDH1	chr16	68822063	rs35187787	Benign	SNP	G	A	-	0.005682	0.0012	0.0008	0.0029	0	0.002	0.001	0.001137	0.006279	0.003253	0.001046	0.001792	0.003175	0	0.001663	0.00472	0.005213	0.003332
683	CDH1	chr16	68822138	rs33935154	Benign	SNP	G	A	-	0.045	0.0144	0.0514	0.0043	0	0.001	0	0.04709	0.0001163	0.003492	0.04583	0.002949	0	0	4.619e-05	0.0001846	0.001467	0
684	CDH1	chr16	68822185	rs33969373	Benign	SNP	C	T	-	0.057	0.0228	0.0681	0.0173	0	0.0089	0.0031	0.05414	0.009419	0.01062	0.05143	0.01434	0.009722	0.0001631	0.00522	0.008062	0.02102	0.002548
685	CDH1	chr16	68823538	rs1801552	Benign	SNP	T	C	-	0.886	-	0.938	0.585	0.6448	0.6451	0.6687	0.8803	0.6322	0.6511	0.8906	0.6658	0.631	0.6503	0.5923	0.6253	0.6409	0.6535
686	CDH1	chr16	68828262	rs33964119	Benign	SNP	C	T	-	0.068	0.0545	0.0582	0.0692	0.0694	0.0348	0.044	0.04891	0.03174	0.04291	0.05444	0.1003	0.0121	0.07646	0.01806	0.02592	0.0373	0.04374
687	TP53	chr17	7676154	rs1042522	Benign	SNP	G	C	-	0.386	-	0.3313	0.683	0.5863	0.7147	0.5082	0.4051	0.7452	0.6682	0.3799	0.7145	0.7149	0.57	0.7297	0.7378	0.6977	0.5002
688	TP53	chr17	7676230	rs1800371	Benign	SNP	G	A	-	0.017	0.0056	0.0212	0	0	0	0	0.01521	0	0.001233	0.0167	0.0008385	0	0	0	3.518e-05	0.0006521	6.533e-05
689	FLCN	chr17	17216447	rs61750032	Benign	SNP	C	T	-	0.125	0.033	0.1112	0.0173	0	0.006	0	0.1062	0.003256	0.01048	0.1083	0.01285	0.001892	0	0.0001403	0.00286	0.01247	0.0004253
690	FLCN	chr17	17221501	rs3744124	Benign	SNP	C	T	-	0.114	0.0996	0.1362	0.0202	0.1488	0.0328	0.1247	0.1314	0.04988	0.06902	0.1321	0.03221	0.05068	0.1936	0.02565	0.04627	0.05178	0.1265
691	FLCN	chr17	17222554	rs113938514	Benign	SNP	T	A	-	0.074	0.0278	0.0772	0.0043	0	0.0149	0.0194	0.05424	0.02256	0.01957	0.05949	0.009193	0.03038	0.0005438	0.002957	0.02122	0.01874	0.02371
692	FLCN	chr17	17226117	rs41525346	Benign	SNP	A	G	-	0.028	0.0543	0.0061	0.1095	0.001	0.1064	0.0818	-	-	0.07676	0.01307	0.1073	0.1184	0.000278	0.062	0.08225	0.0901	0.09558
693	NF1	chr17	31226455	rs2230851	Benign	SNP	C	T	-	0.051	0.0094	0.0356	0	0	0	0	0.02565	0.0001163	0.002132	0.0291	0.001304	0	0	0	9.737e-05	0.000327	0.0001307
694	NF1	chr17	31229969	rs17881467	Benign	SNP	G	C	-	0.017	0.0026	0.0098	0	0	0	0	0.01181	0	0.0009439	0.01363	0.0005782	0	0	0	1.77e-05	0	3.266e-05
695	NF1	chr17	31295222	rs145223469	Benign	SNP	T	G	-	0.005682	0.0018	0.0061	0.0014	0	0	0	0.01089	0	0.0006411	0.008859	0.000347	0	0	0	8.816e-06	0.0006527	0
696	NF1	chr17	31319014	rs1129506	Benign	SNP	G	A	-	0.705	-	0.7156	0.4625	0.4474	0.6372	0.6186	0.7227	0.6371	0.5899	0.7169	0.4147	0.7018	0.4366	0.6139	0.6237	0.6054	0.6229
697	NF1	chr17	31325913	rs17880521	Benign	SNP	G	A	-	0.023	0.0162	0.0522	0.0144	0	0.002	0	0.04335	0.002442	0.005249	0.0443	0.00503	0.006848	0	0	0.002544	0.00783	0.0006207
698	NF1	chr17	31326219	rs17887014	Benign	SNP	G	A	-	0.005682	0.002	0	0.0014	0	0.0089	0	0.0009079	0.004884	0.003073	0.0008029	0.0008107	9.958e-05	0	0.003322	0.00487	0.002793	0.00291
699	BRCA1	chr17	43067690	rs142459158	Benign	SNP	G	A	-	0.005682	0.0002	0	0	0.001	0	0	0.001817	0	0.0001114	0.001416	0	0	5.438e-05	0	1.76e-05	0	6.533e-05
700	BRCA1	chr17	43070958	rs1799967	Benign	SNP	C	T	-	0.005682	0.0112	0	0.0043	0	0.0159	0.0378	0.002043	0.01523	0.01799	0.001846	0.004163	0.02322	0.0001087	0.05148	0.01517	0.01794	0.03799
701	BRCA1	chr17	43071223	rs56119278	Benign	SNP	A	G	-	0.005682	0.0012	0.0045	0	0	0	0	0.001362	0	0.0001635	0.00235	5.783e-05	0	0	0	0	0.0001633	0
702	BRCA1	chr17	43091983	rs16942	Benign	SNP	T	C	-	0.335	0.3526	0.2179	0.3746	0.371	0.3549	0.498	0.2383	0.3244	0.3527	0.2365	0.3164	0.3727	0.3795	0.4027	0.3242	0.3464	0.5039
703	BRCA1	chr17	43092113	rs2227945	Benign	SNP	T	C	-	0.028	0.01	0.0356	0.0029	0	0.001	0	0.03087	0.0001163	0.002521	0.03353	0.001908	0	0	0	0.0001408	0.0009804	6.533e-05
704	BRCA1	chr17	43092418	rs16941	Benign	SNP	T	C	-	0.295	0.3357	0.1573	0.3646	0.371	0.3569	0.498	0.1884	0.3255	0.3483	0.1818	0.3112	0.3618	0.3789	0.4031	0.3252	0.3431	0.5035
705	BRCA1	chr17	43092919	rs799917	Benign	SNP	G	A	-	0.75	-	0.885	0.428	0.371	0.3628	0.5297	0.8	0.3359	0.4038	0.8253	0.3484	0.3769	0.3789	0.4037	0.3338	0.3778	0.5316
706	BRCA1	chr17	43093073	rs56082113	Benign	SNP	T	C	-	0.034	0.0104	0.0386	0.0014	0	0	0	0.02973	0	0.002401	0.03311	0.001475	0	0	0	5.294e-05	0.0008178	6.535e-05
707	BRCA1	chr17	43093220	rs16940	Benign	SNP	A	G	-	0.295	0.3353	0.1573	0.3674	0.371	0.3529	0.498	0.1877	0.3237	0.3474	0.1815	0.3108	0.3617	0.379	0.4024	0.3237	0.3423	0.5033
708	BRCA1	chr17	43093364	rs4986845	Benign	SNP	T	C	-	0.005682	0.002	0.0045	0.0058	0	0	0	0.007263	0	0.0004544	0.005132	0.000811	0	0	0	0	0.0003273	3.272e-05
709	BRCA1	chr17	43093449	rs1799949	Benign	SNP	G	A	-	0.335	0.3365	0.2103	0.353	0.371	0.3002	0.4969	0.2396	0.3244	0.3526	0.2372	0.3165	0.3726	0.3788	0.4021	0.3242	0.3462	0.5041
710	BRCA1	chr17	43093454	rs4986850	Benign	SNP	C	T	-	0.034	0.0335	0.0113	0.0576	0	0.0835	0.0297	0.02316	0.07023	0.05843	0.02338	0.03362	0.09408	5.437e-05	0.08979	0.07715	0.06579	0.03536
711	BRCA1	chr17	43093560	rs28897679	Benign	SNP	T	C	-	0.023	0.0064	0.0234	0.0014	0	0	0	0.02543	0.0001163	0.001684	0.02345	0.000752	0	0	0	3.523e-05	0.001145	0.0001634
712	BRCA1	chr17	43094464	rs1799950	Benign	SNP	T	C	-	0.011	0.0218	0.003	0.0461	0	0.0596	0.0133	0.01021	0.06419	0.04651	0.009536	0.02637	0.07612	0.0003262	0.08112	0.06482	0.05387	0.01316
713	BRCA1	chr17	43097280	rs55688530	Benign	SNP	G	T	-	0.005682	0.003	0.0113	0	0	0	0	0.006809	0	0.0006928	0.009563	0.0003185	0	0	0	3.521e-05	0.000654	0
714	BRCA1	chr17	43124076	rs149402012	Benign	SNP	G	A	-	0.005682	0.0016	0.0061	0	0	0	0	0.004995	0	0.0004421	0.006215	0.0002891	0	0	0	0	0	0
715	HOXB13	chr17	48728081	rs9900627	Benign	SNP	A	G	-	0.136	0.1212	0.0983	0.2075	0.1835	0.1064	0.0419	0.1074	0.09605	0.1167	0.1077	0.1807	0.1888	0.1853	0.08976	0.09939	0.131	0.0649
716	HOXB13	chr17	48728228	rs8556	Benign	SNP	G	A	-	0.239	0.1755	0.3139	0.0908	0.0327	0.1262	0.2464	0.2624	0.1321	0.1442	0.2699	0.07994	0.1381	0.03888	0.1568	0.1391	0.1497	0.224
717	AXIN2	chr17	65534035	rs79732150	Benign	SNP	G	T	-	0.005682	0.0066	0.025	0	0	0	0	0.01975	0.0001163	0.001467	0.02048	0.0007227	0	0	0	3.516e-05	0.0009772	3.266e-05
718	AXIN2	chr17	65536399	rs35415678	Benign	SNP	G	A	-	0.114	0.1643	0.2156	0.1715	0.2887	0.0636	0.0654	0.2062	0.04058	0.09107	0.2167	0.1581	0.02163	0.2707	0.07048	0.04196	0.07167	0.05829
719	AXIN2	chr17	65536436	rs151279728	Benign	INDEL	ACGGGGGGTGGTG	A	-	0.04	-	0.0802	0.0043	0	0	0	0.07593	0.01274	0.005537	0.07536	0.003599	0	5.464e-05	0	0.0003044	0.003167	0.0001638
720	AXIN2	chr17	65537463	rs73346297	Benign	SNP	G	C	-	0.011	0.0092	0.0348	0	0	0	0	0.02792	0	0.002009	0.02879	0.0007227	0	0	0	4.397e-05	0.0006515	9.799e-05
721	AXIN2	chr17	65537650	rs1133683	Benign	SNP	G	A	-	0.335	0.4461	0.2118	0.5692	0.3472	0.6163	0.6022	0.3112	0.6567	0.5999	0.2724	0.6053	0.7197	0.352	0.6229	0.6638	0.617	0.6154
722	AXIN2	chr17	65537801	rs115931022	Benign	SNP	T	C	-	0.005682	0.011	0.0038	0.0058	0	0.007	0.0399	0.005939	0.004787	0.00975	0.005484	0.004686	0.01063	6.255e-05	0.007094	0.006204	0.008761	0.0383
723	AXIN2	chr17	65558189	rs2240307	Benign	SNP	A	G	-	0.04	0.0787	0.0703	0.1297	0.1399	0.0089	0.0624	0.07558	0.004186	0.04449	0.07216	0.1204	0.00744	0.167	0.03275	0.005019	0.0272	0.04109
724	AXIN2	chr17	65558473	rs2240308	Benign	SNP	G	A	-	0.21	0.3377	0.0666	0.5159	0.3234	0.4702	0.456	0.1353	0.5278	0.4742	0.114	0.5471	0.4738	0.325	0.4992	0.5252	0.4766	0.4689
725	STK11	chr19	1221294	rs9282859	Benign	SNP	C	T	-	0.051	0.0236	0.0862	0.0058	0	0	0	0.0744	0.0007266	0.005814	0.08204	0.004013	0	0	0	0.0003171	0.002691	0.0002658
726	SMARCA4	chr19	10991317	rs17001073	Benign	SNP	G	A	-	0.04	0.0184	0.0325	0.013	0.001	0.0378	0.001	0.03461	0.03967	0.02575	0.03341	0.01741	0.02029	0.0001258	0.01737	0.04012	0.02577	0.004396
727	SMARCA4	chr19	10994917	rs17001075	Benign	SNP	A	G	-	0.04	0.0138	0.0144	0.013	0.001	0.0388	0.001	0.02474	0.0407	0.02512	0.02148	0.01655	0.02073	0.0001087	0.01756	0.03969	0.02592	0.004246
728	SMARCA4	chr19	10994932	rs7935	Benign	SNP	T	C	-	0.33	0.3115	0.3109	0.2133	0.2639	0.3519	0.3896	0.3037	0.3409	0.3276	0.3018	0.1904	0.3401	0.2351	0.3587	0.3507	0.3462	0.4358
729	SMARCA4	chr19	11013062	rs28997580	Benign	SNP	C	T	-	0.005682	0.0172	0	0	0.002	0.005	0.0808	0.0009079	0.006977	0.01061	0.001784	0.003064	0.0007938	0.000598	0.003511	0.007449	0.01093	0.04975
730	SMARCA4	chr19	11035015	rs28997582	Benign	SNP	C	T	-	0.005682	0.0471	0.0045	0.0346	0.0437	0.0666	0.0971	0.01294	0.06314	0.06075	0.01225	0.0297	0.06717	0.03398	0.08688	0.0643	0.06847	0.1026
731	SMARCA4	chr19	11058838	rs9105	Benign	SNP	C	T	-	0.034	0.0204	0.0008	0.0303	0	0.0457	0.0348	0.01021	0.05523	0.03988	0.009477	0.02373	0.03542	5.438e-05	0.05462	0.05589	0.04385	0.029
732	SMARCA4	chr19	11060163	rs7275	Benign	SNP	T	C	-	0.415	0.2498	0.3094	0.1715	0.0724	0.2942	0.362	0.2684	0.255	0.2615	0.2996	0.1633	0.249	0.0819	0.2314	0.3029	0.2799	0.3555
733	CEBPA	chr19	33301374	rs141430731	Benign	SNP	C	T	-	0.005682	0.0064	0.0212	0.0029	0	0.002	0	0.02221	0	0.001856	0.02484	0.001171	0	0	0	0.0002183	0.001685	0.0001648
734	CEBPA	chr19	33301725	rs34529039	Benign	SNP	C	A	-	0.261	0.1328	0.264	0.1196	0.0109	0.16	0.0624	-	-	0.1859	0.3571	0	0.1	-	0.1486	0.1964	0.1765	0
735	POLD1	chr19	50398939	rs3218772	Benign	SNP	C	T	-	0.005682	0.0038	0	0.0014	0	0.0109	0.0072	0.001136	0.01396	0.008208	0.001352	0.006491	0.008056	0	0.00271	0.0112	0.01164	0.01106
736	POLD1	chr19	50399402	rs2228665	Benign	SNP	C	G	-	0.131	0.0353	0.1241	0.0173	0	0.001	0	0.1096	0.0002326	0.008712	0.1159	0.00717	9.923e-05	0	0	0.0002551	0.004402	6.533e-05
737	POLD1	chr19	50401817	rs1726801	Benign	SNP	G	A	-	0.278	0.1883	0.3222	0.1023	0.1607	0.0706	0.2178	0.2963	0.07201	0.1106	0.2978	0.1069	0.1052	0.1395	0.04049	0.07032	0.09941	0.1999
738	POLD1	chr19	50402053	rs1726803	Benign	SNP	G	A	-	0.125	0.0316	0.1112	0.0159	0	0	0	0.09578	0.0002326	0.007704	0.1026	0.006566	9.942e-05	0	0	0.0002467	0.003264	6.533e-05
739	POLD1	chr19	50402505	rs1143666	Benign	SNP	T	C	-	0.409	0.1384	0.4418	0.0605	0.006	0.004	0.0583	0.368	0.002559	0.034	0.3909	0.02277	0.02289	0.00213	0	0.002203	0.02297	0.03535
740	POLD1	chr19	50402620	rs113282414	Benign	SNP	G	T	-	0.028	0.0098	0.0348	0.0043	0	0	0	0.03241	0.0002337	0.002665	0.038	0.002379	0	0	0	7.604e-05	0.001015	0
741	POLD1	chr19	50403528	rs2230244	Benign	SNP	C	T	-	0.091	0.0274	0.0938	0.0173	0	0.001	0	0.08557	0.0003488	0.006983	0.09037	0.00642	9.923e-05	0	4.619e-05	0.0003428	0.003746	3.266e-05
742	POLD1	chr19	50406214	rs3219392	Benign	SNP	C	T	-	0.011	0.003	0.0113	0	0	0	0	0.009986	0.0004651	0.001838	0.01361	0.0005786	0.0177	0	0	0.0002551	0.001958	6.534e-05
743	POLD1	chr19	50406508	rs2230245	Benign	SNP	C	T	-	0.057	0.0775	0.0318	0.0749	0.0099	0.1252	0.1616	0.03911	0.1147	0.1046	0.03399	0.05849	0.1712	0.01221	0.1666	0.1153	0.1156	0.1407
744	POLD1	chr19	50407027	rs2230246	Benign	SNP	G	A	-	0.153	0.0475	0.1679	0.0202	0	0.002	0	0.1428	0.0005814	0.01128	0.1446	0.009344	0.003186	0	0	0.0006381	0.006706	0.0002941
745	POLD1	chr19	50407036	rs2230247	Benign	SNP	C	T	-	0.153	0.0475	0.1679	0.0202	0	0.002	0	0.1416	0.0005814	0.01127	0.1448	0.009341	0.003182	0	0	0.0006464	0.006706	0.000294
746	POLD1	chr19	50407353	rs2230248	Benign	SNP	C	T	-	0.085	0.0182	0.0643	0.0086	0	0	0	0.05175	0.0005814	0.004049	0.05296	0.002932	0.0007995	0	0	0.0002406	0.003462	0.0001638
747	POLD1	chr19	50407401	rs3218755	Benign	SNP	C	T	-	0.034	0.0118	0.0401	0.0086	0	0	0	0.02837	0	0.002549	0.03322	0.002767	0.0001015	0	0	7.324e-05	0.001181	0
748	POLD1	chr19	50408869	rs1726790	Benign	SNP	G	A	-	0.125	0.0353	0.1241	0.0173	0	0.001	0	0.1103	0.0002326	0.008782	0.1165	0.00718	0.0001	0	0	0.0002565	0.004422	6.551e-05
749	POLD1	chr19	50413515	rs1274607	Benign	SNP	T	C	-	0.375	0.1184	0.3722	0.0562	0.002	0.003	0.0583	0.3184	0.002093	0.03154	0.3421	0.02004	0.02021	0.0009838	0	0.001833	0.01985	0.0384
750	POLD1	chr19	50414972	rs3218775	Benign	SNP	G	A	-	0.011	0.0046	0.0008	0.013	0	0.0119	0.001	0.001364	0.009774	0.00783	0.001199	0.00688	0.04185	0	0.007782	0.008904	0.01148	0.001503
751	ALK	chr2	29193500	rs1881421	Benign	SNP	G	C	-	0.563	0.5729	0.643	0.5706	0.7292	0.3837	0.5133	0.6085	0.3438	0.4685	0.6262	0.6596	0.3048	0.7457	0.4895	0.3588	0.417	0.4582
752	ALK	chr2	29193615	rs1881420	Benign	SNP	T	C	-	0.21	0.4151	0.2405	0.4467	0.7312	0.2336	0.4898	0.2424	0.2136	0.3437	0.249	0.5879	0.1666	0.7467	0.3043	0.2229	0.2819	0.4227
753	ALK	chr2	29193706	rs1670283	Benign	SNP	T	C	-	0.989	-	0.9713	1	1	1	0.999	0.9721	0.9997	0.9976	0.9689	0.999	0.9959	1	1	0.9998	0.9987	1
754	ALK	chr2	29226953	rs2293563	Benign	SNP	C	T	-	0.205	0.1699	0.2277	0.147	0.119	0.1928	0.137	0.2211	0.1735	0.1562	0.2082	0.1073	0.2435	0.1207	0.1086	0.172	0.1915	0.1444
755	ALK	chr2	29232401	rs2256740	Benign	SNP	A	G	-	0.653	0.5	0.534	0.5476	0.1746	0.7247	0.5245	0.5493	0.7188	0.6073	0.5415	0.4451	0.7996	0.1767	0.6506	0.7101	0.6609	0.5979
756	ALK	chr2	29320797	rs2293564	Benign	SNP	T	C	-	0.534	-	0.4334	0.8847	0.9206	0.9235	0.864	0.5347	0.9222	0.8777	0.5039	0.8853	0.8957	0.9073	0.9138	0.9184	0.8961	0.8633
757	ALK	chr2	29920633	rs4358080	Benign	SNP	G	C	-	0.807	-	0.8003	0.938	0.998	0.8837	0.8916	0.8819	0.9227	0.9066	0.8318	0.9382	0.8617	0.9996	0.8555	0.9078	0.894	0.8798
758	EPCAM	chr2	47369555	rs116429842	Benign	SNP	C	A	-	0.011	0.0128	0.0439	0.0072	0	0.001	0	0.02963	0	0.002138	0.02988	0.00226	0.0003376	0	5.805e-05	0.0002454	0.001572	0.0001145
759	EPCAM	chr2	47373521	rs72882770	Benign	SNP	A	G	-	0.011	0.0046	0.0166	0.0014	0	0	0	0.009532	0	0.0009232	0.0112	0.00107	0	0	0	1.76e-05	0.0008157	0.000196
760	EPCAM	chr2	47373968	rs115212523	Benign	SNP	G	A	-	0.005682	0.0042	0.0136	0.0043	0	0	0	-	-	0.0008948	0.01015	0.001012	0	5.437e-05	0	0.0001407	0.0009772	6.533e-05
761	MSH2	chr2	47410107	rs17217772	Benign	SNP	A	G	-	0.08	0.0248	0.087	0.0115	0	0.001	0	0.07694	0.0004651	0.005751	0.07815	0.00246	0.001986	0	0	0.0003437	0.004243	0.0001308
762	MSH2	chr2	47410300	rs1800151	Benign	SNP	C	T	-	0.057	0.0194	0.0696	0.0072	0	0	0	0.05765	0.0004651	0.004752	0.06668	0.002457	0	0	0	0.0001055	0.001629	0.0001307
763	MSH2	chr2	47414420	rs11309117	Benign	INDEL	TAAAAAAAAAAAAA	T,TAAAAAAAAA,TAAAAAAAA,TAAAAAAAAAAA,TAAAAAAA,TAAAAAAAAAA	-	0.095,0.149,0.125,0.149,0.060,0.095	-	0.5129	0.1729	0.0228	0.1312	0.1012	-	-	0.01236	0.1263	0.005954	0.0008006	0	0	0.000639	0.003351	0.001555
764	MSH6	chr2	47783349	rs1042821	Benign	SNP	G	A	-	0.25	0.2009	0.2103	0.1398	0.2758	0.1819	0.1738	0.194	0.1724	0.182	0.2215	0.1042	0.2973	0.2531	0.1312	0.1809	0.1908	0.212
765	MSH6	chr2	47790942	rs1800932	Benign	SNP	A	G	-	0.108	0.0867	0.084	0.121	0	0.1789	0.0603	0.1164	0.1902	0.1347	0.1037	0.08505	0.1718	0.0003806	0.1238	0.1903	0.1524	0.07365
766	MSH6	chr2	47795976	rs1800935	Benign	SNP	T	C	-	0.142	0.1352	0.149	0.1772	0	0.2873	0.0695	0.1804	0.2866	0.213	0.1676	0.1236	0.2108	0.0008157	0.2761	0.3005	0.2261	0.09414
767	MSH6	chr2	47798625	rs1800937	Benign	SNP	C	T	-	0.011	0.0285	0.0038	0.0432	0	0.1034	0.0041	0.02224	0.09314	0.07105	0.01676	0.03356	0.03757	5.466e-05	0.1486	0.107	0.06702	0.01682
768	MSH6	chr2	47799147	rs55708305	Benign	SNP	C	T	-	0.017	0.0152	0.0514	0.0115	0	0	0	0.037	0.0004651	0.00351	0.04362	0.003645	0	0	0	0.0002823	0.002453	0
769	MSH6	chr2	47799328	rs3136333	Benign	SNP	C	T	-	0.011	0.003	0.0113	0	0	0	0	0.01384	0	0.001056	0.01569	0.0001447	0	0	0	2.642e-05	0.0001633	3.266e-05
770	MSH6	chr2	47800236	rs2020913	Benign	SNP	T	C	-	0.097	0.024	0.0885	0.0043	0	0	0	0.06037	0.0001163	0.005318	0.07234	0.003557	9.94e-05	0	0	0.0001676	0.002613	3.266e-05
771	MSH6	chr2	47800255	rs56371757	Benign	SNP	C	T	-	0.017	0.0148	0.0499	0.0115	0	0	0	0.03631	0.0004651	0.003413	0.0426	0.003469	0	0	0	0.0002645	0.002449	0
772	MSH6	chr2	47803512	rs34490141	Benign	SNP	T	C	-	0.005682	0.0016	0.0061	0	0	0	0	0.001589	0	0.0002386	0.003322	0.0001157	0	0	0	8.793e-06	0	3.266e-05
773	MSH6	chr2	47803553	rs2020910	Benign	SNP	T	A	-	0	0.0493	0.0098	0.0058	0.2153	0.005	0.0082	0.009986	0.001628	0.02028	0.007997	0.01365	0.0002976	0.203	0.01076	0.001706	0.01482	0.00797
774	TMEM127	chr2	96253904	rs3852673	Benign	SNP	C	T	-	0.045	0.1394	0.0469	0.1398	0.0873	0.1779	0.2781	0.069	0.1744	0.1631	0.06012	0.1223	0.1748	0.07578	0.1519	0.1741	0.1936	0.2731
775	DIS3L2	chr2	232014961	rs723044	Benign	SNP	C	T	-	0.284	0.0895	0.2413	0.0605	0.003	0.0219	0.0634	0.1974	0.02896	0.04505	0.2051	0.04488	0.04724	0.001617	0.03728	0.02895	0.04712	0.05395
776	DIS3L2	chr2	232210371	rs17272089	Benign	SNP	C	T	-	0.011	0.0154	0.0023	0.0072	0.001	0.0338	0.0348	0.006856	0.03279	0.02153	0.00452	0.01414	0.02899	0.0002225	0.009879	0.02574	0.02426	0.04065
777	DIS3L2	chr2	232334397	rs75782436	Benign	SNP	C	T	-	0.063	0.0369	0.0893	0.0346	0.001	0.0239	0.0184	0.06502	0.02955	0.03076	0.07651	0.0214	0.04693	0.001781	0.03824	0.03064	0.0396	0.0235
778	DIS3L2	chr2	232336618	rs3811578	Benign	SNP	A	G	-	0.142	0.2021	0.1732	0.2579	0.4484	0.0865	0.0665	0.1344	0.08244	0.1427	0.1551	0.2572	0.08354	0.4547	0.08459	0.08729	0.1317	0.07445
779	RUNX1	chr21	34792047	rs539980908	Benign	SNP	C	A	-	0.024	0.0198	0.0719	0.0043	0	0.001	0	-	-	0.001272	0.05924	0.003078	0	0	0	0.0002962	0.005017	8.658e-05
780	RUNX1	chr21	34792065	rs150481777	Benign	SNP	A	G	-	0.029	0.0457	0.1263	0.0331	0.0228	0.001	0.0153	-	-	0.005077	0.04032	0.02097	0	0.007299	0	9.538e-05	0.004011	0.007595
781	RUNX1	chr21	34792189	rs61750222	Benign	SNP	G	C	-	0.063	0.0583	0.1558	0.0461	0.0228	0.008	0.0235	0.07763	0.007656	0.03109	0.1176	0.05515	0.06156	0.02156	0.001798	0.00925	0.02547	0.02937
782	RUNX1	chr21	34887011	rs76558016	Benign	SNP	C	T	-	0.017	0.0048	0.0182	0	0	0	0	0.01187	0.0001179	0.001049	0.01561	0.00059	0	0	0	1.925e-05	0.0001746	0
783	SMARCB1	chr22	23801019	rs35105793	Benign	SNP	A	G	-	0.011	0.0046	0.0174	0	0	0	0	0.01634	0.0001163	0.001364	0.01716	0.001474	0	0	0	8.79e-05	0.0004886	0
784	VHL	chr3	10141921	rs35460768	Benign	SNP	C	T	-	0.005682	0.0004	0	0	0	0.002	0	0.001294	0.003655	0.003034	0.0005119	0.0007535	0.01053	0	0.0008123	0.005138	0.00409	0.001358
785	MLH1	chr3	37012059	rs2308317	Benign	SNP	G	A	-	0.034	0.0092	0.0325	0.0043	0	0	0	0.02497	0.0001163	0.002158	0.02947	0.001272	0	0	0	8.813e-05	0.000653	0.0001633
786	MLH1	chr3	37012077	rs1799977	Benign	SNP	A	G	-	0.091	0.1296	0.0386	0.1686	0.0258	0.325	0.1309	0.09215	0.3202	0.2328	0.07699	0.165	0.2877	0.02028	0.2901	0.3193	0.2599	0.1352
787	MLH1	chr3	37048579	rs1800146	Benign	SNP	G	T	-	0.005682	0.0022	0.0008	0.0043	0	0.007	0	0.00227	0.01767	0.00841	0.002891	0.004076	0.001886	0	0.0031	0.01563	0.008322	0.0004246
788	MLH1	chr3	37050534	rs2020873	Benign	SNP	C	T	-	0.051	0.0291	0.1074	0.0058	0	0	0	0.07036	0	0.005635	0.07882	0.002747	0	0	0	0.0002027	0.002122	9.799e-05
789	MLH1	chr3	37050682	rs193922366	Benign	INDEL	GTTC	G	-	0.005682	-	0.0363	0.0216	0	0.0229	0.002	0.02954	0.02229	0.01679	0.0317	0.01061	0.009631	0.000109	0.02645	0.02102	0.01651	0.005913
790	BAP1	chr3	52403242	rs79014342	Benign	SNP	T	C	-	0.102	0.027	0.0998	0.0029	0	0.001	0	0.0699	0.0005814	0.005954	0.07401	0.00587	0.001488	0	0	0.0004748	0.003259	6.533e-05
791	BAP1	chr3	52403732	rs34736117	Benign	SNP	A	C	-	0.063	0.0262	0.0915	0.0101	0.003	0	0	0.05742	0.0002326	0.004982	0.06803	0.002834	0	0.0002719	0	0.0002727	0.001793	6.533e-05
792	MITF	chr3	69879359	rs9849776	Benign	SNP	G	A	-	0.097	0.0186	0.0666	0.0043	0	0.002	0	0.04803	0.0001178	0.004481	0.05859	0.003767	9.938e-05	0.0001113	0	0.0004797	0.002806	9.805e-05
793	CASR	chr3	122284198	rs2036400	Benign	SNP	G	C	-	0.932	-	0.8986	0.9971	1	1	1	0.9185	0.9994	0.9933	0.9075	0.9962	1	1	1	0.9998	0.9975	0.9999
794	CASR	chr3	122284910	rs1801725	Benign	SNP	G	T	-	0.04	0.0942	0.0098	0.1066	0.0367	0.1451	0.2065	0.04063	0.1479	0.1285	0.03318	0.08201	0.2588	0.03013	0.1353	0.1398	0.1613	0.1943
795	CASR	chr3	122284922	rs1042636	Benign	SNP	A	G	-	0.068	0.2065	0.0303	0.1988	0.5198	0.0736	0.2638	0.0429	0.07314	0.1509	0.0419	0.2696	0.04008	0.5301	0.1063	0.07433	0.1152	0.2075
796	CASR	chr3	122284985	rs1801726	Benign	SNP	G	C	-	0.847	-	0.7988	0.9813	0.9802	0.9632	0.955	0.8364	0.9595	0.95	0.8238	0.982	0.985	0.984	0.9175	0.9547	0.9632	0.9518
797	GATA2	chr3	128481289	rs145076941	Benign	SNP	T	C	-	0.005682	0.0002	0.0008	0	0	0	0	0.00227	0	0.0001196	0.001787	2.892e-05	0	0	0	0	0	0
798	GATA2	chr3	128486108	rs2335052	Benign	SNP	C	T	-	0.119	0.2328	0.2156	0.2406	0.378	0.1829	0.1524	0.167	0.1622	0.1983	0.1802	0.2735	0.2295	0.3787	0.1775	0.1542	0.1885	0.1824
799	GATA2	chr3	128487017	rs1573858	Benign	SNP	G	C	-	0.756	-	0.8222	0.7046	0.6944	0.664	0.6247	0.7761	0.6508	0.6647	0.7858	0.7091	0.7516	0.7091	0.5328	0.6381	0.6781	0.6731
800	TERC	chr3	169765003	rs113487931	Benign	SNP	C	T	-	0.063	0.0176	0.0635	0.0058	0	0	0	0.05422	0.0002511	0.003781	0.05644	0.002187	0	0	0	7.406e-05	0.001025	9.896e-05
801	PHOX2B	chr4	41745882	rs17885864	Benign	SNP	G	T	-	0.057	0.0258	0.0537	0.0375	0	0.0169	0.0153	0.05583	0.01907	0.02308	0.05586	0.0275	0.01729	0.000114	0.02616	0.02265	0.02257	0.01663
802	PHOX2B	chr4	41748377	rs73810366	Benign	SNP	G	A	-	0.017	0.0044	0.0159	0.0014	0	0	0	0.01112	0	0.0008523	0.0115	0.0005783	0	0	0	4.453e-05	0.0003261	0
803	PDGFRA	chr4	54263911	rs2229307	Benign	SNP	T	C	-	0.193	0.2362	0.2776	0.3487	0.2034	0.1233	0.2505	0.2501	0.1214	0.1862	0.2596	0.4138	0.07124	0.1787	0.1246	0.1215	0.1476	0.2236
804	PDGFRA	chr4	54267559	rs4358459	Benign	SNP	T	G	-	0.193	0.2342	0.2723	0.3473	0.2034	0.1223	0.2495	0.2476	0.12	0.1848	0.2572	0.4114	0.06651	0.1793	0.1246	0.12	0.1451	0.2238
805	PDGFRA	chr4	54267639	rs77524207	Benign	SNP	G	A	-	0.074	0.0168	0.0575	0.0115	0	0	0	0.04925	0.0001163	0.004054	0.05458	0.003038	0	0	0	0.0001236	0.001471	6.534e-05
806	PDGFRA	chr4	54273604	rs35597368	Benign	SNP	T	C	-	0.153	0.1993	0.2443	0.2406	0.1706	0.1074	0.2331	0.2258	0.1026	0.1543	0.2359	0.2855	0.05792	0.1434	0.1235	0.1058	0.1251	0.2081
807	PDGFRA	chr4	54274616	rs115085731	Benign	SNP	T	C	-	0.005682	0.0028	0.0083	0.0043	0	0	0	0.007036	0	0.0005691	0.00732	0.0005782	0	0	0	2.641e-05	0.0001631	0
808	PDGFRA	chr4	54274888	rs1873778	Benign	SNP	A	G	-	0.892	-	0.8442	0.9928	1	0.999	1	0.8815	0.9985	0.99	0.8851	0.9914	0.9942	0.9999	1	0.9981	0.9922	0.9997
809	PDGFRA	chr4	54277410	rs10028020	Benign	SNP	G	A	-	0.301	0.228	0.3366	0.2666	0.1726	0.1064	0.2362	0.2964	0.09942	0.1595	0.3124	0.3016	0.05834	0.1454	0.1128	0.1024	0.1245	0.2115
810	PDGFRA	chr4	54285873	rs2228230	Benign	SNP	C	T	-	0.33	0.2404	0.3449	0.2767	0.1726	0.1451	0.2413	0.3134	0.1393	0.1831	0.3294	0.3142	0.07404	0.1407	0.127	0.1419	0.154	0.2174
811	PDGFRA	chr4	54295224	rs7685117	Benign	SNP	T	C	-	0.989	0.9972	0.9894	1	1	1	1	0.9905	1	0.9992	0.9902	0.9997	1	0.9999	1	0.9999	1	0.9995
812	KIT	chr4	54709507	rs72549294	Benign	SNP	A	G	-	0.017	0.0022	0.0068	0.0014	0	0.001	0	0.007263	0.0003488	0.0005568	0.006459	0.0003759	0	5.44e-05	0	0.000167	0.000163	3.266e-05
813	KIT	chr4	54727315	rs55986963	Benign	SNP	A	G	-	0.011	0.0214	0.0015	0.0202	0.0397	0.0219	0.0297	0.00522	0.03047	0.02745	0.005475	0.008996	0.0669	0.04917	0.01807	0.02951	0.02826	0.03276
814	KIT	chr4	54731998	rs140912933	Benign	SNP	T	C	-	0.005682	0.003	0.0113	0	0	0	0	0.007036	0	0.0005495	0.007631	0.0003474	0	0	0	0	0.0003271	0
815	TERT	chr5	1255405	rs33954691	Benign	SNP	G	A	-	0.017	0.1178	0.0053	0.2334	0.1667	0.0974	0.1585	0.01992	0.1011	0.1303	0.02068	0.2437	0.1223	0.1785	0.09443	0.1018	0.1243	0.1641
816	TERT	chr5	1279324	rs33963617	Benign	SNP	G	A	-	0.011	0.0206	0	0	0.0833	0.008	0.0112	0.002314	0.007634	0.01141	0.002339	0.002996	0.007283	0.08081	0.002907	0.007485	0.008206	0.00586
817	TERT	chr5	1279390	rs33956095	Benign	SNP	G	A	-	0.04	0.0172	0.0507	0.0072	0	0.0099	0.0041	0.04107	0.01041	0.01011	0.05431	0.007358	0.001532	0	0.01193	0.0108	0.008509	0.003506
818	TERT	chr5	1293917	rs148549782	Benign	SNP	C	T	-	0.005682	0.0028	0.0106	0	0	0	0	0.005007	0.0004832	0.0004166	0.006202	0.0003238	0	0	0	1.664e-05	0	0
819	TERT	chr5	1293971	rs2736098	Benign	SNP	C	T	-	0.108	0.2656	0.0658	0.2032	0.371	0.2346	0.5031	0.1051	0.2597	0.2868	0.1077	0.2048	0.2718	0.3681	0.2156	0.2759	0.2756	0.4788
820	TERT	chr5	1294051	rs61748181	Benign	SNP	C	T	-	0.005682	0.0096	0	0.0072	0	0.0358	0.0072	0.00457	0.02972	0.02249	0.003984	0.01026	0.02983	0.0001924	0.05911	0.02902	0.02493	0.01251
821	APC	chr5	112827157	rs2229992	Benign	SNP	T	C	-	0.193	-	0.1619	0.6671	0.6647	0.5795	0.638	0.2121	0.5902	0.5844	0.196	0.6976	0.5634	0.6734	0.5056	0.5922	0.6065	0.6386
822	APC	chr5	112828864	rs351771	Benign	SNP	G	A	-	0.517	-	0.5166	0.7161	0.8165	0.5994	0.7464	0.527	0.6169	0.6492	0.5317	0.733	0.5807	0.8218	0.5585	0.6187	0.6494	0.7136
823	APC	chr5	112838858	rs114774495	Benign	SNP	G	A	-	0.017	0.0022	0.0083	0	0	0	0	0.006812	0	0.0005074	0.007555	0.0001447	0	0	0	0	0	0
824	APC	chr5	112840073	rs41115	Benign	SNP	G	A	-	0.517	0.6655	0.5174	0.7161	0.8165	0.5994	0.7423	0.5266	0.6167	0.6497	0.5328	0.7339	0.5815	0.8216	0.5591	0.6188	0.6511	0.7128
825	APC	chr5	112840628	rs42427	Benign	SNP	G	A	-	0.534	-	0.5189	0.7176	0.8165	0.6024	0.7423	0.5297	0.621	0.6524	0.5353	0.7363	0.5821	0.8218	0.5599	0.6235	0.6551	0.7127
826	APC	chr5	112841059	rs459552	Benign	SNP	T	A	-	0.938	-	0.9909	0.8184	0.9008	0.7654	0.7955	0.9459	0.765	0.7948	0.9587	0.8269	0.7659	0.9029	0.6877	0.7706	0.7921	0.782
827	APC	chr5	112841474	rs465899	Benign	SNP	G	A	-	0.528	-	0.5212	0.7161	0.8165	0.5994	0.7423	0.5286	0.6168	0.6497	0.5367	0.7336	0.5818	0.8217	0.5593	0.6188	0.6506	0.7122
828	RAD50	chr5	132595628	rs34147298	Benign	SNP	C	T	-	0.108	0.0266	0.0961	0.0086	0	0	0	0.08284	0.0001163	0.006267	0.086	0.003905	0	0	4.62e-05	0.0002112	0.002609	3.267e-05
829	RAD50	chr5	132616000	rs115737081	Benign	SNP	T	C	-	0.005682	0.0066	0.0234	0.0029	0	0	0	0.0168	0.0004654	0.001663	0.02011	0.001536	0	0	0	0.0002555	0.001639	3.281e-05
830	RAD50	chr5	132640781	rs864622532	Benign	INDEL	AATCTCTTGCACATGCTCTGGTTGAGTAAGT	A	-	0.017	-	-	-	-	-	-	-	-	-	-	-	-	-	-	-	-	-
831	RAD50	chr5	132642271	rs1804670	Benign	SNP	T	C	-	0.074	0.0471	0.1732	0.0101	0	0	0	0.1659	0.0006977	0.01243	0.1674	0.007952	0	0	9.24e-05	0.0007305	0.005869	0.0002287
832	PMS2	chr7	5986976	rs1805318	Benign	SNP	T	A	-	0.005682	0.0028	0	0.0043	0	0.0089	0.002	0.004312	0.01535	0.008284	0.003017	0.003007	0.001885	0	0.003695	0.01436	0.007991	0.004867
833	PMS2	chr7	5987144	rs2228006	Benign	SNP	T	C	-	0.926	-	0.9418	0.7738	0.878	0.8767	0.8937	0.9185	0.8457	0.8408	0.9247	0.669	0.8892	0.9212	0.8386	0.8498	0.8398	0.8953
834	PMS2	chr7	5987233	rs74902811	Benign	SNP	G	A	-	0.068	0.0369	0.1067	0.0058	0.0387	0	0.001	0.07739	0.0003488	0.008106	0.08128	0.00292	0	0.02909	4.624e-05	0.0002375	0.004244	0.0009473
835	PMS2	chr7	5987234	rs2228007	Benign	SNP	T	C	-	0.011	0.011	0.0008	0.0086	0	0.0268	0.0215	0.006355	0.02814	0.02457	0.00481	0.01145	0.03146	0	0.05442	0.03021	0.02612	0.02002
836	PMS2	chr7	5987357	rs1805321	Benign	SNP	G	A	-	0.386	0.3582	0.2723	0.428	0.3601	0.4374	0.3415	0.2819	0.4209	0.3878	0.283	0.3875	0.449	0.3753	0.3479	0.4158	0.3943	0.3538
837	PMS2	chr7	6005996	rs10254120	Benign	SNP	C	T	-	0.063	0.0757	0.0817	0.0418	0.0942	0.0547	0.0941	0.09064	0.05923	0.07155	0.09036	0.0255	0.04184	0.09538	0.08316	0.07565	0.06464	0.08822
838	EGFR	chr7	55155861	rs17289893	Benign	SNP	C	T	-	0.005682	0.0016	0.0053	0.0014	0	0	0	0.009079	0	0.0006867	0.00976	0.0003475	0	0	0	2.649e-05	0	0
839	EGFR	chr7	55160157	rs17290005	Benign	SNP	A	G	-	0.034	0.0076	0.0272	0.0029	0	0	0	0.02746	0.0003488	0.002005	0.02664	0.001417	0	5.437e-05	0	0.0001319	0.0009775	0
840	EGFR	chr7	55161562	rs2227983	Benign	SNP	G	A	-	0.165	0.2921	0.0643	0.33	0.5238	0.2763	0.3507	0.08874	0.261	0.2921	0.08858	0.2975	0.3379	0.5307	0.3205	0.2574	0.2941	0.3442
841	EGFR	chr7	55163733	rs17290103	Benign	SNP	T	C	-	0.034	0.0082	0.0295	0.0029	0	0	0	0.02814	0.0003488	0.002008	0.02676	0.001417	0	5.437e-05	0	0.0001231	0.0009772	0
842	EGFR	chr7	55165345	rs17290162	Benign	SNP	G	A	-	0.034	0.0084	0.0295	0.0043	0	0	0	0.02746	0.0003488	0.002028	0.02677	0.001446	0	5.438e-05	0	0.0001407	0.0009772	6.533e-05
843	EGFR	chr7	55181370	rs1050171	Benign	SNP	G	A	-	0.472	0.4327	0.4175	0.5519	0.1825	0.6074	0.4468	0.4226	0.6038	0.5238	0.4093	0.5493	0.6687	0.1722	0.4664	0.5904	0.5852	0.4997
844	EGFR	chr7	55191736	rs41420046	Benign	SNP	G	A	-	0.005682	0.0036	0.0136	0	0	0	0	0.005447	0.0001163	0.0006373	0.007948	0.0006071	0	0	0	4.402e-05	0.0004896	6.533e-05
845	EGFR	chr7	55198724	rs1140475	Benign	SNP	T	C	-	0.949	-	0.9281	0.8963	0.9196	0.8907	0.9397	0.9199	0.8733	0.8946	0.9254	0.8923	0.8992	0.9252	0.8873	0.8746	0.8973	0.9395
846	EGFR	chr7	55205469	rs41321844	Benign	SNP	G	A	-	0.005682	0.004	0.0151	0	0	0	0	0.01067	0	0.0008766	0.0119	0.0006075	0	0	0	1.764e-05	0.0004896	3.268e-05
847	EGFR	chr7	55205576	rs142188270	Benign	SNP	C	T	-	0.011	0.002	0.0068	0.0014	0	0	0	0.005901	0	0.0004733	0.006092	0.0005204	0	0	0	0	0.0003257	0
848	MET	chr7	116699618	rs35775721	Benign	SNP	C	T	-	0.182	0.0885	0.1664	0.0303	0.0526	0.0417	0.1094	0.1308	0.04067	0.05658	0.1406	0.02535	0.03237	0.06658	0.04877	0.04062	0.05374	0.1157
849	MET	chr7	116700032	rs35225896	Benign	SNP	A	G	-	0.028	0.0054	0.0197	0.0014	0	0	0	0.01929	0.0003664	0.001627	0.01881	0.001627	0.00169	0	0	0.0003014	0.00083	6.543e-05
850	MET	chr7	116700208	rs33917957	Benign	SNP	A	G	-	0.011	0.033	0.0053	0.0101	0.0526	0.0209	0.0787	0.006746	0.01824	0.02704	0.006458	0.006134	0.003151	0.06675	0.0409	0.01786	0.02303	0.07407
851	MET	chr7	116741050	rs73469198	Benign	SNP	A	G	-	0.102	0.034	0.1248	0.0072	0	0	0	0.09783	0.0006101	0.007279	0.1005	0.004363	0.0008071	0	0	0.0003956	0.003549	0.0002114
852	MET	chr7	116757518	rs13223756	Benign	SNP	A	G	-	0.142	0.1879	0.1089	0.1254	0.2728	0.2048	0.2342	0.131	0.1858	0.1825	0.125	0.08037	0.1959	0.2938	0.1875	0.1889	0.1772	0.2307
853	MET	chr7	116795714	rs41736	Benign	SNP	C	T	-	0.182	0.3522	0.034	0.464	0.4673	0.4414	0.4928	0.1041	0.4243	0.4328	0.08956	0.5181	0.4873	0.4595	0.394	0.4444	0.4546	0.4573
854	MET	chr7	116796043	rs41737	Benign	SNP	G	A	-	0.182	0.3546	0.0356	0.4726	0.4673	0.4433	0.4949	0.104	0.4252	0.4349	0.09205	0.519	0.4872	0.4595	0.3943	0.4473	0.4569	0.4599
855	POT1	chr7	124823983	rs17147565	Benign	SNP	T	G	-	0.08	0.0288	0.1044	0.0086	0	0	0	0.1017	0.0002327	0.008061	0.1116	0.004808	0	0	0	0.0001692	0.003851	0.0002997
856	POT1	chr7	124841131	rs35536751	Benign	SNP	C	A	-	0.005682	0.0052	0	0.0058	0	0.0109	0.0112	0.002724	0.01628	0.01365	0.002526	0.00359	0.06632	0	0.01425	0.01607	0.01537	0.012
857	XRCC2	chr7	152648641	rs3218539	Benign	SNP	A	G	-	0.193	0.0525	0.1868	0.0231	0	0	0	0.1561	0.001163	0.01347	0.1762	0.00766	0.007967	0	0	0.0004517	0.005733	0.0001927
858	XRCC2	chr7	152648922	rs3218536	Benign	SNP	C	T	-	0.017	0.0525	0.0076	0.0461	0.002	0.1004	0.1207	0.01384	0.07733	0.06365	0.01188	0.04097	0.08345	0.0004349	0.03391	0.08028	0.07043	0.1062
859	WRN	chr8	31064419	rs2230009	Benign	SNP	G	A	-	0.114	0.0743	0.149	0.0216	0.0228	0.0596	0.0787	0.1251	0.0564	0.05803	0.1283	0.02567	0.04406	0.02158	0.06823	0.05803	0.05088	0.078
860	WRN	chr8	31067041	rs1800389	Benign	SNP	C	T	-	0.551	0.6873	0.4902	0.7939	0.87	0.7087	0.6677	0.5356	0.7142	0.7128	0.5276	0.7683	0.74	0.865	0.7473	0.7036	0.709	0.6591
861	WRN	chr8	31088887	rs3087409	Benign	SNP	C	A	-	0.114	0.0747	0.152	0.0216	0.0218	0.0596	0.0777	0.1269	0.05605	0.05656	0.1286	0.02525	0.04352	0.02083	0.06792	0.05613	0.04947	0.07496
862	WRN	chr8	31090838	rs13438802	Benign	SNP	T	C	-	0.011	0.0052	0.0197	0	0	0	0	0.0168	0	0.001153	0.01657	0.0004361	0	0	0	8.816e-06	0.0006544	0
863	WRN	chr8	31090901	rs13438803	Benign	SNP	T	C	-	0.011	0.0052	0.0197	0	0	0	0	0.01634	0	0.00113	0.01625	0.0004341	0	0	0	8.799e-06	0.0006525	0
864	WRN	chr8	31096822	rs11574263	Benign	SNP	C	T	-	0.005682	0.004	0.0144	0.0014	0	0	0	0.0177	0.0002326	0.001409	0.01909	0.001013	0	0	0	5.278e-05	0.0003261	3.268e-05
865	WRN	chr8	31111767	rs2230011	Benign	SNP	T	G	-	0.045	0.0074	0.028	0	0	0	0	0.03019	0	0.002069	0.02984	0.0008964	0	0	0	8.798e-06	0.0004896	0
866	WRN	chr8	31116441	rs1800392	Benign	SNP	G	T	-	0.42	0.4712	0.4175	0.5764	0.624	0.4493	0.3344	0.4108	0.4673	0.454	0.4147	0.5591	0.452	0.6288	0.3685	0.4508	0.4484	0.3253
867	WRN	chr8	31132489	rs146443310	Benign	SNP	T	A	-	0.005682	0.0012	0.0045	0	0	0	0	0.004539	0	0.0004099	0.005852	0.0001445	0	0	0	8.803e-06	0.0001633	3.267e-05
868	WRN	chr8	31147050	rs3087424	Benign	SNP	T	C	-	0.068	0.0124	0.0454	0.0029	0	0	0	0.04201	0.0002326	0.003147	0.04448	0.00206	0	0	0	4.425e-05	0.00115	3.286e-05
869	WRN	chr8	31167138	rs1346044	Benign	SNP	T	C	-	0.176	0.1927	0.1475	0.1729	0.1042	0.2664	0.2832	0.1718	0.2558	0.2376	0.1621	0.1913	0.2056	0.1128	0.289	0.2643	0.2461	0.2782
870	NBN	chr8	89946194	rs1061302	Benign	SNP	T	C	-	0.227	0.3528	0.2156	0.3761	0.4673	0.3062	0.4519	0.2276	0.3132	0.3467	0.2298	0.3492	0.3157	0.4561	0.3548	0.325	0.332	0.4285
871	NBN	chr8	89947856	rs115321485	Benign	SNP	C	T	-	0.011	0.0042	0.0159	0	0	0	0	0.01023	0	0.0009001	0.01248	0.000717	0	0	0	2.893e-05	0.001043	0
872	NBN	chr8	89953600	rs3026268	Benign	SNP	T	C	-	0.017	0.0084	0.031	0.0014	0	0	0	0.02406	0.0001163	0.00181	0.02482	0.001129	0	0	0	6.176e-05	0.0003267	9.805e-05
873	NBN	chr8	89955483	rs709816	Benign	SNP	A	G	-	0.778	-	0.8533	0.5548	0.6647	0.341	0.5337	0.7527	0.3559	0.4652	0.7781	0.5773	0.3568	0.648	0.434	0.3625	0.4164	0.5115
874	NBN	chr8	89970463	rs769420	Benign	SNP	G	A	-	0.011	0.0078	0.0287	0.0014	0	0	0	0.03019	0	0.002189	0.0299	0.001245	0	0.0004894	0	4.401e-05	0.00049	0.0001307
875	NBN	chr8	89978251	rs1805794	Benign	SNP	C	G	-	0.227	0.357	0.2307	0.3761	0.4673	0.3062	0.453	0.2338	0.3136	0.347	0.2363	0.3494	0.3156	0.4562	0.3544	0.3246	0.3321	0.4281
876	NBN	chr8	89982791	rs1063045	Benign	SNP	C	T	-	0.313	0.3792	0.3124	0.3818	0.4673	0.3062	0.4519	0.3103	0.3147	0.3535	0.3184	0.354	0.3208	0.4563	0.3546	0.3253	0.3354	0.4283
877	RECQL4	chr8	144511464	rs146398243	Benign	SNP	C	T	-	0.011	0.0008	0.003	0	0	0	0	0.00411	0	0.0003268	0.004958	0.0001449	0	0	0	0	0	0
878	RECQL4	chr8	144511703	rs34914400	Benign	SNP	C	T	-	0.034	0.0156	0.0582	0.0014	0	0	0	0.05117	0.0002364	0.003656	0.05101	0.002348	0.001202	0	0	0.000197	0.00133	3.268e-05
879	RECQL4	chr8	144511912	rs201369291	Benign	SNP	C	T	-	0.005682	0.0022	0.0083	0	0	0	0	0.007885	0.0001178	0.000619	0.008903	0.0003772	0	0	0	8.982e-06	0.0003344	0
880	RECQL4	chr8	144511967	rs35101495	Benign	SNP	C	G	-	0.028	0.0036	0.0121	0.0029	0	0	0	0.005666	0.0001181	0.0008053	0.008557	0.00099	0.0005031	0	0	0.000171	0.001337	6.566e-05
881	RECQL4	chr8	144512247	rs35348691	Benign	SNP	C	T	-	0.028	0.004	0.0129	0.0043	0	0	0	0.008811	0.0001191	0.001048	0.01015	0.001247	0.0005014	0.001393	0	0.0001704	0.001332	0.0001307
882	RECQL4	chr8	144512253	rs4925828	Benign	SNP	A	G	duplication (1.31)	1	-	0.9924	0.928	0.7966	0.998	0.9969	0.9971	0.999	0.9695	0.9948	0.9037	1	0.7856	0.9968	0.9995	0.9812	0.9985
883	RECQL4	chr8	144512322	rs114149451	Benign	SNP	C	T	-	0.011	0.003	0.0113	0	0	0	0	0.00569	0.002247	0.002286	0.00643	0.001103	0.03538	0	4.677e-05	0.0004948	0.002999	6.54e-05
884	RECQL4	chr8	144512433	rs4251691	Benign	SNP	C	T	-	0.188	0.3844	0.0635	0.4899	0.4762	0.4543	0.5767	0.1284	0.4483	0.4671	0.1164	0.5565	0.4081	0.4408	0.4946	0.4656	0.4557	0.5632
885	RECQL4	chr8	144512438	rs34919378	Benign	SNP	C	T	-	0.005682	0.001	0.0038	0	0	0	0	0.001653	0	0.0001796	0.002391	0.0001456	0	0	0	1.812e-05	0	3.279e-05
886	RECQL4	chr8	144513001	rs34358597	Benign	SNP	G	C	-	0.011	0.0034	0.0129	0	0	0	0	0.008996	0	0.0008393	0.0145	0.0003724	0	0	0	0	0	0
887	RECQL4	chr8	144513266	rs34735741	Benign	SNP	G	A	-	0.04	0.0054	0.0197	0.0014	0	0	0	0.01223	0.000246	0.001488	0.018	0.001574	0.00053	0	0	0.000242	0.00126	0.0001341
888	RECQL4	chr8	144513286	rs34293591	Benign	SNP	C	T	-	0.028	0.0058	0.003	0.0043	0	0.0189	0.0031	0.005365	0.02264	0.01617	0.004553	0.01166	0.002086	5.71e-05	0.02332	0.02593	0.02002	0.003479
889	RECQL4	chr8	144514295	rs2721191	Benign	SNP	G	A	-	0.074	0.0291	0.1082	0.0043	0	0	0	0.08373	0.0004739	0.006466	0.09544	0.003621	0	0	0	0.0001366	0.002716	9.827e-05
890	RECQL4	chr8	144514991	rs35842750	Benign	SNP	C	T	-	0.051	0.0208	0.0764	0.0029	0	0.001	0	0.0674	0.002473	0.006504	0.06542	0.003569	0.03649	0	0.0003342	0.0007369	0.004544	0.0006266
891	RECQL4	chr8	144516381	rs4244613	Benign	SNP	G	A	-	0.216	0.37	0.0885	0.4568	0.4831	0.4254	0.5153	0.157	0.427	0.444	0.1451	0.5323	0.371	0.4521	0.481	0.4392	0.4287	0.5069
892	RECQL4	chr8	144516554	rs34371341	Benign	SNP	C	T	-	0.005682	0.0026	0.0091	0.0014	0	0	0	0.006867	0	0.000555	0.008434	0.0003255	0	0	0	9.28e-06	0.0001702	0
893	RECQL4	chr8	144517104	rs34496005	Benign	SNP	G	A	-	0.04	0.0072	0.0242	0.0014	0	0	0.0031	0.03757	0	0.002588	0.03507	0.001017	0.0001007	0.0002231	0	0.0001351	0.001503	0.001341
894	RECQL4	chr8	144517129	rs200516441	Benign	SNP	G	A	-	0.034	0.0096	0.0363	0	0	0	0	-	-	0.001909	0.02792	0.001107	0	0	0	5.443e-05	0.0006698	0
895	RECQL4	chr8	144517130	rs2721190	Benign	SNP	A	G	-	0.977	-	0.9781	0.9222	0.8065	0.998	0.9959	0.9865	0.9993	0.9697	0.9819	0.9021	1	0.803	0.9968	0.9994	0.9809	0.9985
896	RECQL4	chr8	144517415	rs34642881	Benign	SNP	T	C	-	0.005682	0.0294	0.0038	0.0807	0.0079	0.0149	0.0644	0.003156	0.003483	0.02338	0.006941	0.05647	0.01469	0.006161	0.004511	0.008426	0.02058	0.05769
897	RECQL4	chr8	144517432	rs369163654	Benign	SNP	G	C	-	0.023	0.0062	0.0212	0.0043	0	0	0	0.003338	0	0.00106	0.01543	0.0008375	0	0	0	0.0001755	0.0009713	0
898	RECQL4	chr8	144517466	rs35198096	Benign	SNP	T	C	-	0.057	0.0094	0.0287	0.0072	0	0.003	0.001	0.0135	0.00135	0.003648	0.02468	0.005607	0.00614	0	0.000138	0.002156	0.004779	0.0005275
899	RECQL4	chr8	144517495	rs2306386	Benign	SNP	T	C	duplication (1.58)	0.551	0.5751	0.618	0.6282	0.5238	0.4891	0.6207	0.635	0.5148	0.5366	0.6159	0.6448	0.479	0.4857	0.4813	0.4933	0.509	0.6027
900	CDKN2A	chr9	21970917	rs3731249	Benign	SNP	C	T	-	0.005682	0.007	0	0.0144	0	0.0249	0	0.003858	0.03209	0.02089	0.003603	0.01577	0.03016	0	0.005483	0.03315	0.0259	0.01003
901	FANCC	chr9	95111288	rs112446681	Benign	SNP	G	A	-	0.005682	0.003	0.0106	0	0	0.001	0	-	-	0.0009762	0.01309	0.0009033	0	0	0.0005938	6.247e-05	0.001209	7.542e-05
902	PTCH1	chr9	95447312	rs357564	Benign	SNP	G	A	-	0.233	0.3968	0.2254	0.4063	0.5863	0.3529	0.4714	0.2389	0.3298	0.3892	0.2327	0.4872	0.3202	0.5627	0.4065	0.3388	0.3687	0.4468
903	GALNT12	chr9	98808054	rs1137654	Benign	SNP	A	T	-	0.011	0.0285	0.0061	0.0389	0.001	0.0865	0.0204	0.0159	0.07927	0.05816	0.01203	0.02853	0.03494	0.0002618	0.1107	0.0879	0.06762	0.02962
904	GALNT12	chr9	98831937	rs16917929	Benign	SNP	A	G	-	0.108	0.0411	0.1513	0.0086	0	0	0	0.1344	0.0003488	0.009595	0.131	0.005472	0.003574	0	0	0.0001937	0.004897	0.0002946
905	TSC1	chr9	132906834	rs7862221	Benign	SNP	T	C	-	0.199	0.1386	0.233	0.0965	0.0744	0.1441	0.1012	0.219	0.1463	0.1321	0.2191	0.08811	0.1497	0.08767	0.1153	0.1485	0.1377	0.1068
906	TSC1	chr9	132911517	rs1073123	Benign	SNP	A	G	-	0.193	0.1352	0.2337	0.0937	0.0744	0.1312	0.0982	0.2195	0.1378	0.1252	0.2178	0.08588	0.141	0.08758	0.1017	0.1385	0.13	0.1039
907	GPC3	chrX	133536241	rs61754631	Benign	SNP	T	C	-	0.205	0.0538	0.1984	0.0076	0	0	0	0.1932	0.0007432	0.01629	0.1998	0.008313	0.006153	0	0	0.0005034	0.006852	0.0003669
908	GPC3	chrX	133596513	rs2314298	Benign	SNP	A	G	-	0.199	0.0654	0.2403	0.0115	0	0	0	0.2201	0.001338	0.01921	0.2299	0.01185	0.00615	0	0	0.000918	0.008186	0.0005242
909	GPC3	chrX	133753519	rs78696048	Benign	SNP	T	C	-	0.005682	0.0005	0.002	0	0	0	0	0.001825	0	0.0001637	0.00228	0	0	0	0	0	0	0
910	GPC3	chrX	133953183	rs61754632	Benign	SNP	C	T	-	0.045	0.0085	0.0279	0.0076	0	0	0	0.04042	0	0.003014	0.03761	0.001641	0	0	0	3.674e-05	0.00199	0
911	RET	chr10	43111239	rs1800860	Benign	SNP	A	G	-	0.881	-	0.8903	0.6239	0.8006	0.7237	0.7536	0.8625	0.6902	0.6959	0.8641	0.5442	0.6736	0.7989	0.6949	0.6907	0.7012	0.7424
912	RET	chr10	43118395	rs1800861	Benign	SNP	G	T	-	0.858	-	0.9206	0.7478	0.4742	0.7644	0.5982	0.8754	0.7653	0.7392	0.8846	0.7707	0.714	0.5057	0.7673	0.7688	0.7531	0.6426
913	AURKAIP1	chr1	1373805	rs111933693	No Record	SNP	T	C	-	0.136	0.0439	0.1263	0.0403	0.0069	0.007	0.0112	0.09646	0.002677	0.01858	0.1031	0.05667	0.01131	0.006529	0	0.003161	0.01365	0.007296
914	AURKAIP1	chr1	1374078	rs8146	No Record	SNP	G	A	-	0.091	0.0288	0.1021	0.0115	0	0.001	0	0.09283	0.0004655	0.007277	0.09914	0.003564	0	0	0.0007655	0.000361	0.004574	9.801e-05
915	SDHC	chr1	161365145	rs1257392225	No Record	SNP	A	C	-	0.005682	-	-	-	-	-	-	-	-	3.979e-06	6.152e-05	0	0	0	0	0	0	0
916	RNF2	chr1	185100256	rs148949992	No Record	SNP	C	T	-	0.005682	0.0018	0.0068	0	0	0	0	0.002951	0.0001163	0.0003954	0.005495	0.0002038	0	0	0	1.764e-05	0	3.299e-05
917	FH	chr1	241512117	NA	No Record	SNP	A	G	-	0.005682	-	-	-	-	-	-	-	-	-	-	-	-	-	-	-	-	-
918	CDKN1C	chr11	2884987	NA	No Record	SNP	G	A	-	0.005814	-	-	-	-	-	-	-	-	-	-	-	-	-	-	-	-	-
919	CDKN1C	chr11	2884996	rs1469652745	No Record	INDEL	ACCGGAGCCGGAGCCGGGG	A	-	0.005747	-	-	-	-	-	-	-	-	-	-	-	-	-	-	-	-	-
920	SDHAF2	chr11	61436769	rs142524384	No Record	SNP	T	G	-	0.063	0.0094	0.0333	0.0014	0	0.002	0	-	-	0.001889	0.03113	0.00191	0	0	0	6.448e-05	0.000253	0
921	SDHAF2	chr11	61436876	rs1016059380	No Record	SNP	T	C	-	0.005682	-	-	-	-	-	-	-	-	3.13e-05	0.0006575	0	0	0	0	0	0	0
922	SDHAF2	chr11	61436889	rs896831	No Record	SNP	A	C	-	0.847	-	0.789	0.8818	0.9762	0.8678	0.8528	-	-	0.879	0.8016	0.8896	0.8982	0.9668	0.8869	0.8645	0.8788	0.8695
923	AIP	chr11	67487021	rs781366620	No Record	SNP	C	T	-	0.005682	-	-	-	-	-	-	-	-	1.592e-05	0	0	0	0	0	3.521e-05	0	0
924	AIP	chr11	67489566	rs4084113	No Record	SNP	C	T	-	0.295	0.2768	0.2035	0.487	0.1865	0.3767	0.2168	-	-	0.3577	0.2212	0.5127	0.2599	0.1705	0.3295	0.4042	0.3681	0.2463
925	AIP	chr11	67489591	rs79270719	No Record	SNP	A	G	-	0.04	0.004	0.0151	0	0	0	0	-	-	0.001013	0.01746	0.0006875	0	0	0	5.611e-05	0.0004746	4.252e-05
926	AIP	chr11	67490390	rs267606572	No Record	SNP	C	T	-	0.005682	-	-	-	-	-	-	-	-	4.026e-06	0	2.898e-05	0	0	0	0	0	0
927	MRE11	chr11	94466544	rs11020790	No Record	SNP	C	T	-	0.216	0.0541	0.152	0.0231	0.001	0.0169	0.0368	0.1411	0.01383	0.02504	0.1416	0.01493	0.03553	0.0001695	0.001075	0.01299	0.02469	0.04531
928	MRE11	chr11	94466555	rs13447640	No Record	SNP	G	A	-	0.205	0.0519	0.1437	0.0245	0.001	0.0169	0.0358	0.1344	0.01215	0.0241	0.1356	0.01443	0.03545	0.00023	0.0007904	0.01179	0.02414	0.04481
929	MRE11	chr11	94492641	rs496797	No Record	SNP	C	T	-	0.614	-	0.643	0.5173	0.501	0.4642	0.6012	-	-	0.4972	0.6328	0.5505	0.4662	0.4807	0.4458	0.4364	0.487	0.6086
930	RB1	chr13	48303946	NA	No Record	INDEL	ACCG	A	-	0.005747	-	-	-	-	-	-	-	-	-	-	-	-	-	-	-	-	-
931	MAX	chr14	65061251	rs145309091	No Record	SNP	A	C	-	0.005682	-	-	-	-	-	-	0.0004539	0.0003488	0.000664	0.0003076	0.0001445	0	0	0.001063	0.001064	0.0001629	0.000392
932	SLTM	chr15	58883766	rs77145198	No Record	SNP	A	G	-	0.108	0.0623	0.1142	0.0519	0.0129	0.0577	0.0552	0.1054	0.06605	0.05956	0.1003	0.03241	0.05567	0.01484	0.1024	0.06615	0.0634	0.04125
933	SLTM	chr15	58887065	rs2124203	No Record	SNP	G	A	-	0.097	0.0539	0.0893	0.0519	0.0139	0.0567	0.046	0.08531	0.06582	0.05753	0.08131	0.03187	0.05567	0.01474	0.1022	0.06579	0.0627	0.03695
934	SLTM	chr15	58887102	rs755335945	No Record	SNP	C	G	-	0.005682	-	-	-	-	-	-	-	-	-	-	-	-	-	-	-	-	-
935	SLTM	chr15	58888549	rs112400142	No Record	SNP	A	G	-	0.011	0.0066	0	0.0115	0	0.0219	0.0031	0.005474	0.02598	0.01609	0.004316	0.005446	0.03485	0	0.02073	0.02268	0.02032	0.008893
936	SLTM	chr15	58889447	rs149941400	No Record	SNP	T	C	-	0.005682	-	-	-	-	-	-	0.0006843	0	6.762e-05	0.0009843	2.891e-05	0	0	0	0	0	0
937	SLTM	chr15	58890364	rs750035930	No Record	INDEL	GCT	G,GCTCT	-	5.682e-03,0.011	-	-	-	-	-	-	-	-	6.694e-05	0	0	0	0	0.0001951	0.0001105	0	0
938	SLTM	chr15	58898818	rs143199326	No Record	SNP	A	C	-	0.028	0.0004	0.0015	0	0	0	0	0.007071	0	0.000588	0.007598	0.0005396	0	0	0	3.56e-05	0.0001664	0
939	SLTM	chr15	58899824	rs7175939	No Record	SNP	C	G	-	0.005682	-	-	-	-	-	-	0.0009124	0	9.578e-05	0.001169	0	0	0	0	4.427e-05	0	0
940	SLTM	chr15	58913687	rs143401125	No Record	SNP	A	G	-	0.005682	0.0004	0.0015	0	0	0	0	0.001597	0	0.0001078	0.001478	5.793e-05	9.932e-05	0	0	0	0	0
941	CDH1	chr16	68813540	rs33950903	No Record	SNP	G	C	-	0.04	0.0234	0.087	0.0029	0	0	0	0.07484	0.0003488	0.005953	0.07837	0.003671	0.001191	0	4.619e-05	0.0004856	0.003425	0.0001307
942	FLCN	chr17	17221494	rs1353479689	No Record	SNP	G	A	-	0.005682	-	-	-	-	-	-	-	-	3.983e-06	0	0	0	0	0	8.809e-06	0	0
943	NF1	chr17	31182645	NA	No Record	SNP	G	T	-	0.005682	-	-	-	-	-	-	-	-	-	-	-	-	-	-	-	-	-
944	NF1	chr17	31229048	NA	No Record	SNP	C	A	-	0.005682	-	-	-	-	-	-	-	-	-	-	-	-	-	-	-	-	-
945	RAD51D	chr17	35116930	rs186563116	No Record	SNP	A	G	-	0.005682	0.0006	0.0015	0.0014	0	0	0	0.003508	0	0.0002934	0.004297	0.0001465	0	0	0	9.031e-06	0	3.314e-05
946	RAD51C	chr17	58693379	rs1202827898	No Record	SNP	T	A	-	0.005682	-	-	-	-	-	-	-	-	-	-	-	-	-	-	-	-	-
947	FZR1	chr19	3525897	rs138345484	No Record	SNP	T	C	-	0.023	0.0052	0.0197	0	0	0	0	0.01294	0	0.001044	0.01328	0.001245	0	0	0	8.913e-06	0.0004926	0
948	FZR1	chr19	3532479	rs56800834	No Record	SNP	C	T	-	0.005682	0.0082	0.031	0	0	0	0	0.0307	0.0001163	0.002191	0.02994	0.001281	0	0.0006675	0	2.728e-05	0.0006757	3.308e-05
949	FZR1	chr19	3532587	NA	No Record	SNP	G	A	-	0.005682	-	-	-	-	-	-	-	-	-	-	-	-	-	-	-	-	-
950	CEBPA	chr19	33302511	rs1049411658	No Record	SNP	C	A	-	0.011	-	-	-	-	-	-	-	-	-	-	-	-	-	-	-	-	-
951	ALK	chr2	29221229	rs1569156	No Record	SNP	C	T	-	0.773	-	0.7579	0.9712	0.9286	1	0.9847	-	-	0.9797	0.7637	0.9886	0.9928	0.9429	0.9996	0.9991	0.9873	0.9857
952	ALK	chr2	29232389	rs747529982	No Record	SNP	G	A	-	0.005682	-	-	-	-	-	-	-	-	1.988e-05	0	0	0	0	0	4.395e-05	0	0
953	EPCAM	chr2	47369159	rs1400073696	No Record	SNP	C	A	-	0.005682	-	-	-	-	-	-	-	-	5.677e-05	0	0	0	0	0.0003209	0	0	0
954	DIS3L2	chr2	232130752	rs75061164	No Record	SNP	A	G	-	0.005682	0.0132	0.0492	0.0014	0	0	0	0.04883	0.0001217	0.003477	0.05075	0.001722	0	0	0	5.398e-05	0.00169	0.0002007
955	DIS3L2	chr2	232336534	rs183452571	No Record	SNP	C	T	-	0.005682	0.0004	0	0	0.001	0	0.001	-	-	4.898e-05	0.0001972	2.902e-05	0	0	0	1.788e-05	0	0.0001964
956	RUNX1	chr21	35048870	rs1456298102	No Record	SNP	A	T	-	0.005682	-	-	-	-	-	-	-	-	3.976e-06	6.152e-05	0	0	0	0	0	0	0
957	SMARCB1	chr22	23801123	rs761615829	No Record	INDEL	CCTTAGTTCTCCAG	C	-	0.005682	-	-	-	-	-	-	-	-	2.388e-05	0.0003695	0	0	0	0	0	0	0
958	MAGI1	chr3	65361218	rs61751923	No Record	SNP	G	A	-	0.011	0.0046	0.0166	0.0014	0	0	0	0.01316	0.0001163	0.001277	0.01329	0.002139	0	0	0	0.0001143	0.001792	0.0002287
959	MAGI1	chr3	65387174	rs139764373	No Record	INDEL	TTC	T	-	0.017	-	-	-	-	-	-	-	-	0.0005704	0.0002774	0.00119	0.0003365	0.0004464	0.000302	0.000387	0.0001919	0.001207
960	MAGI1	chr3	65429578	rs61754217	No Record	SNP	C	T	-	0.005682	0.003	0	0.0058	0	0.0109	0	0.001362	0.01023	0.006994	0.001723	0.005095	0.004373	0	0.008094	0.01107	0.01046	0.0003922
961	MAGI1	chr3	65429692	rs146167183	No Record	SNP	G	A	-	0.005682	0.0004	0	0.0014	0	0.001	0	0	0.0005814	0.0003629	6.152e-05	0.0003477	0	0	0	0.0006447	0.0008178	0
962	MAGI1	chr3	65429734	rs140177021	No Record	SNP	C	T	-	0.005682	-	-	-	-	-	-	0.001135	0	2.394e-05	0.0003691	0	0	0	0	0	0	0
963	MAGI1	chr3	65430736	rs55922341	No Record	SNP	T	C	-	0.068	0.019	0.0696	0.0043	0	0	0	0.05719	0.0003488	0.004495	0.06166	0.002549	0	0	0	0.0002026	0.00212	9.799e-05
964	MAGI1	chr3	65439885	NA	No Record	INDEL	TCTG	TCTGCTG,TCTGCTGCTG,T	-	0.284,0.074,0.017	-	-	-	-	-	-	-	-	-	-	-	-	-	-	-	-	-
965	MAGI1	chr3	65439904	NA	No Record	INDEL	CTGCTGCTGCTGT	C	-	0.011	-	-	-	-	-	-	-	-	-	-	-	-	-	-	-	-	-
966	MAGI1	chr3	65478660	rs61742506	No Record	SNP	T	C	-	0.136	0.0391	0.1422	0.0115	0	0	0	0.1434	0.001279	0.01063	0.1384	0.006307	0.01121	0	0	0.0004662	0.0057	0.0001307
967	MAGI1	chr3	65622005	rs775668792	No Record	SNP	T	G	-	0.005682	-	-	-	-	-	-	-	-	3.981e-05	0	0	0	0	0	8.811e-05	0	0
968	MAGI1	chr3	66038251	rs142399417	No Record	SNP	C	T	-	0.04	0.0016	0.0053	0.0014	0	0	0	0.005576	0	0.0005852	0.008134	0.000378	0	0	0	2.787e-05	0.0003328	0
969	GATA2	chr3	128485884	rs915312505	No Record	SNP	G	C	-	0.005682	-	-	-	-	-	-	-	-	3.988e-06	6.164e-05	0	0	0	0	0	0	0
970	PDGFRA	chr4	54281678	rs144002896	No Record	SNP	G	A	-	0.017	0.0028	0.0106	0	0	0	0	-	-	0.0004779	0.008237	0.0003704	0	0	0	3.81e-05	0	0
971	KIT	chr4	54698508	NA	No Record	SNP	G	A	-	0.005682	-	-	-	-	-	-	-	-	-	-	-	-	-	-	-	-	-
972	TERT	chr5	1293602	rs1443163588	No Record	SNP	C	T	-	0.005682	-	-	-	-	-	-	-	-	-	-	-	-	-	-	-	-	-
973	RAD50	chr5	132579907	NA	No Record	SNP	A	T	-	0.005682	-	-	-	-	-	-	-	-	-	-	-	-	-	-	-	-	-
974	EGFR	chr7	55146694	rs17289686	No Record	SNP	C	T	-	0.011	0.0004	0.0008	0.0014	0	0	0	0.0004539	0	0.0001233	0.001661	0.0001157	0	0	0	0	0	0
975	EGFR	chr7	55170394	rs10258429	No Record	SNP	C	T	-	0.182	0.1124	0.2398	0.049	0.0496	0.0736	0.09	0.2093	0.07047	0.08007	0.2051	0.04849	0.0504	0.06335	0.07245	0.07332	0.07362	0.101
976	EGFR	chr7	55170449	rs138963326	No Record	SNP	C	G	-	0.023	0.0008	0.003	0	0	0	0	0.00522	0	0.0003818	0.005168	0.0002891	0	0	0	0	0.0003257	0
977	EGFR	chr7	55170454	rs17336988	No Record	SNP	G	A	-	0.005682	0.0076	0	0.013	0	0.0239	0.0051	0.005901	0.01965	0.01279	0.003138	0.0107	0.02688	5.437e-05	0.009261	0.01791	0.0158	0.006141
978	EGFR	chr7	55205471	rs1399981803	No Record	SNP	C	T	-	0.005682	-	-	-	-	-	-	-	-	-	-	-	-	-	-	-	-	-
979	MET	chr7	116731778	rs1324576950	No Record	SNP	C	G	-	0.005682	-	-	-	-	-	-	-	-	-	-	-	-	-	-	-	-	-
980	RECQL4	chr8	144515003	NA	No Record	SNP	A	G	-	0.005682	-	-	-	-	-	-	-	-	-	-	-	-	-	-	-	-	-
981	FANCC	chr9	95111302	rs995670459	No Record	SNP	G	T	-	0.005682	-	-	-	-	-	-	-	-	9.782e-06	0	0	0.0001073	6.4e-05	0	0	0	0
982	GALNT12	chr9	98831951	rs944091378	No Record	SNP	T	C	-	0.005682	-	-	-	-	-	-	-	-	0	0	0	0	0	0	0	0	0
983	GPC3	chrX	133704262	rs191390195	No Record	SNP	C	T	-	0.085	0.0138	0.0489	0.0057	0	0	0	0.04373	0	0.002927	0.04464	0.001159	0	0	0	5.823e-05	0.0008981	0
984	TSC2	chr16	2053829	rs79357051	No Assertion Provided	SNP	T	C	-	0.005682	0.0042	0	0.0072	0	0.0139	0.002	-	-	0.007081	0.00164	0.005735	0.003534	0	0.0017	0.01079	0.01189	0.007274
985	SMARCA4	chr19	11021639	rs75904516	No Assertion Provided	SNP	G	A	-	0.182	0.0861	0.2027	0.0086	0.0298	0	0.1299	-	-	0.02897	0.168	0.006894	0.0005909	0.02223	0	0.001167	0.01214	0.1042
986	SMARCB1	chr22	23801197	rs35782584	No Assertion Provided	SNP	C	T	-	0.017	0.0072	0.0265	0.0014	0	0	0	-	-	0.001795	0.02432	0.001233	0	6.905e-05	5.645e-05	0.0002173	0.0007731	0.0001132
987	SMARCB1	chr22	23801315	rs738797	No Assertion Provided	SNP	C	G	-	0.574	-	0.4962	0.8487	0.7024	0.9294	0.6912	-	-	0.8314	0.5566	0.8246	0.8699	0.7048	0.9405	0.92	0.8563	0.741
988	SMARCB1	chr22	23801386	rs35502837	No Assertion Provided	SNP	C	A	-	0.005682	0.0136	0.0015	0.0202	0.002	0.0199	0.0307	-	-	0.02307	0.004726	0.0108	0.03738	0	0.03582	0.03017	0.02671	0.02837
989	PDGFRA	chr4	54281602	rs2291591	No Assertion Provided	SNP	C	T	-	0.085	0.0659	0.0726	0.0692	0.0427	0.1153	0.0276	-	-	0.07246	0.08551	0.05428	0.1111	0.05234	0.07432	0.09212	0.0932	0.03317
990	EGFR	chr7	55170344	rs140443314	No Assertion Provided	SNP	C	A	-	0.005682	0.0048	0	0	0	0	0.0245	0	0.0001163	0.002008	0	0	0	0	0	7.912e-05	0.0009772	0.01601
991	EGFR	chr7	55170534	rs10258568	No Assertion Provided	SNP	C	T	-	0.108	0.0371	0.1339	0.013	0	0	0	0.1167	0.0004651	0.008847	0.1205	0.005608	9.923e-05	0	0	0.0002725	0.005052	0.0001633
992	MET	chr7	116695757	rs80153920	No Assertion Provided	SNP	A	T	-	0.114	0.0675	0.1104	0.0749	0.0714	0.0358	0.0327	-	-	0.04745	0.09896	0.0755	0.0248	0.06715	0.01028	0.04319	0.0453	0.03888
993	MET	chr7	116695774	rs80048442	No Assertion Provided	SNP	G	C	-	0.023	0.0038	0.0144	0	0	0	0	-	-	0.0005419	0.008646	0.0006583	0	0	0	3.677e-05	0.0009403	0
